# Supplementary material for: Molecular characterization of carbapenem-resistance in Gram-negative isolates obtained from clinical samples at Jimma Medical Center, Ethiopia
Source: Front Microbiol. 2024 Jan 24;15:1336387. doi: 10.3389/fmicb.2024.1336387 (PMC10848150; doi:10.3389/fmicb.2024.1336387)
Supplement: Supplementary file 2 [file Data_Sheet_2.xlsx]

## Sheet: List the tested antibiotics 
Sr. No	Antibiotics	Antibiotics code	Load (in μg)
1	Ampicillin	AMP	10
2	Amoxicillin-clavulanic acid	AMC	10
3	Ceftazidime	CAZ	30
4	Cefotaxime	CTX	30
5	Cefuroxime	CXM	30
6	Cefepime	FEP	30
7	Cefoxitin	FOX	30
8	Meropenem	MEM	10
9	Gentamicin	GM	10
10	Amikacin	AN	30
11	Tobramycin	TM	10
12	Trimethoprim- sulfamethoxazole	SXT	1.25/23.75
13	Piperacillin	PIP	30
14	Piperacillin-tazobactam	TZP	30
15	Ciprofloxacin	CIP	5
16	Moxifloxacin	MXF	5

## Sheet: Primers and Probes
Genes	Sequence of primers from 5’→3’
bla-KPC	Probe: 5’-FAM-CGCCGTGACGGAAAGCTTACAAAAACT-BHQ-1-3’
	Primer fwd: 5’-TGCGCGCGATACCTCAT-3’
	Primer rev: 5’-CCAGTGCAGAGCCCAGTGT-3’
bla-KPCu &42	Probe: 5’-FAM-CAGTCGGAGACAAAACCGGAACCTGC-BHQ-1-3’
	Primer fwd: 5’-GCAGCGGCAGCAGTTTGTTGATT-3’
	Primer rev: 5’-GTAGACGGCCAACACAATAGGTGC-3’
	Primer fwd: 5’-ATGGCCGCTGGCTGGCTTTT-3’
	Primer rev: 5’-GAGCGCGAGTCTAGCCGCAG-3’
bla-NDM	Probe: 5’-FAM-TGGCATAAGTCGCAATCCCCGC-BHQ-1-3’
	Primer fwd: 5’-GGCAAGCTGGTTCGACAAC-3’
	Primer rev: 5’-GCTGGCGGTGGTGACTC-3’
bla- IMP	Probe: 5’- Cy5.5-AAAAATCGAGAAGCTTGAAG- BHQ-2-3’
	Primer fwd: 5’-CAGGAGCGGCTTTRCCTGAT-3’
	Primer rev: 5’-TCGAACGATGTATGAACAWAAACA-3’
	and
	Probe: 5’- HEX -TGGTTACCTGAAAAGAAA- BHQ-1-3’
	Primer fwd: 5’-AGGRCACACTCAAGATAACGTAGTG-3’
	Primer rev: 5’-TCCGGTTTAACAAAGCAACCA-3’
bla- VIM	Probe: 5’-Cy5.5-TGTCCGTGATGGTGATGAGTTGCT-BHQ-2-3’
	Primer fwd: 5’-CCCGTCCAATGGTCTCA-3’
	Primer rev: 5’-CCCACGCTGTATCAATCAA-3’
bla-OXA-48	Probe: 5’-HEX-TTACCCGCATCTACC-BHQ-1-3’
	Primer fwd: 5’-CGGGCGAACCAAGCATT-3’
	Primer rev: 5’-GGCGATCAAGCTATTGGGAAT-3’
bla-OXA-23-like	Probe: 5’-FAM-CCAGTCTATCAGGAACTTGCGCGA-BHQ1-3’
	Primer fwd: 5’-GACACTAGGAGAAGCCATGAAG-3’
	Primer rev: 5’-CAGCATTACCGAAACCAATACG-3’
bla-OXA-24 like	Probe: 5’HEX-AGTAACACCCATTCCCCATCCACTTTT-BHQ1-3’
	Primer fwd: 5’-GATGACCTTGCACATAACCG-3’
	Primer rev: 5’-CAGTCAACCAACCTACCTGTG-3’
bla-OXA-51 like	Probe: 5’-TexasRed-ACTTGGGTACCGATATCTGCATTGCC-BHQ2-3’
	Primer fwd: 5’-TGTCTAAGGAAGTGAAGCGTG-3’
	Primer rev: 5’-AACTGTGCCTCTTGCTGAG-3’
bla-OXA-58 like	Probe: 5’-Cy5-TGGACCAATACGACGTGCCAATTCT-BHQ2-3’
	Primer fwd: 5’-AAGATTTTACTTTGGGCGAAGC-3’
	Primer rev: 5’-CAACTTCCGTGCCTATTTGC-3’

## Sheet: Gram-negative bacteria
Bacterial isolates	Number	Percent
Escherichia coli	231	27.305
Klebsiella pneumoniae	163	19.2671
Acinetobacter baumannii complex	126	14.8936
Enterobacter cloacae complex	108	12.766
Proteus mirabilis	62	7.32861
Pseudomonas aeruginosa	43	5.08274
Klebsiella variicola	38	4.49173
Serratia marcescens	15	1.77305
Klebsiella oxytoca	12	1.41844
Proteus hauseri	8	0.945626
Citrobacter freundii	7	0.827423
Proteus vulgaris	6	0.70922
Leclercia adecarboxylata	5	0.591017
Morganella morganii	5	0.591017
Raoultella ornithinolytica	3	0.35461
Cronobacter sakazakii	2	0.236407
Myroides odoratimimus	2	0.236407
Pseudomonas putida	2	0.236407
Stenotrophomonas maltophilia	2	0.236407
Citrobacter koseri	1	0.118203
Escherichia hermannii	1	0.118203
Providencia rettgeri	1	0.118203
Providencia stuartii	1	0.118203
Pseudomonas mendocina	1	0.118203
Pseudomonas specie	1	0.118203
Total	846	1

## Sheet: AST data
Patient code	Analysis date	Microorganism	AMP	PIP	AMC	TZP	CXM	CTX	CAZ	FEP	FOX	MEM	GM	TM	AN	MXF	CIP	SXT
AMRs048-2	2022-04-10	( Enterobacter sakazakii ) Cronobacter sakazakii	R	R	R	R	R	R	R	R	R	S	R	R	S	R	R	R
AMR051	2022-04-11	( Enterobacter sakazakii ) Cronobacter sakazakii	R	R	R	R	R	R	R	R	R	S	R	R	S	R	R	R
AMR083	2022-04-07	( Klebsiella ornithinolytica ) Raoultella ornithinolytica	R	R	R	S	I	S	S	S	S	S	S	S	S	S	S	S
AMR386	2022-04-12	( Klebsiella ornithinolytica ) Raoultella ornithinolytica	R	R	R	S	I	S	S	S	S	S	S	S	S	S	S	S
AMR401-1	2022-04-12	( Klebsiella ornithinolytica ) Raoultella ornithinolytica	R	R	S	S	I	S	S	S	S	S	S	S	S	S	S	S
AMR027	2022-04-12	Acinetobacter baumannii	R	IE	R	IE	R	R	-	-	-	R	R	R	S	-	I	R
AMR038-1	2022-04-08	Acinetobacter baumannii	R	IE	R	IE	R	R	-	-	-	R	R	R	S	-	R	R
AMR040	2022-04-08	Acinetobacter baumannii	R	IE	R	IE	R	R	-	-	-	R	R	S	R	-	R	R
AMR106	2022-04-11	Acinetobacter baumannii	R	IE	R	IE	R	R	-	-	-	I	R	R	S	-	R	R
AMR108-2	2022-04-23	Acinetobacter baumannii	R	IE	R	IE	R	R	-	-	-	R	R	R	S	-	I	R
AMR115	2022-04-07	Acinetobacter baumannii	R	IE	R	IE	R	R	-	-	-	R	R	R	R	-	I	R
AMR165	2022-04-07	Acinetobacter baumannii	R	IE	R	IE	R	R	-	-	-	R	S	S	S	-	I	R
AMR183	2022-04-09	Acinetobacter baumannii	R	IE	R	IE	R	R	-	-	-	R	R	R	S	-	I	R
AMR212-1	2022-04-20	Acinetobacter baumannii	R	IE	R	IE	R	R	-	-	-	I	R	R	S	-	I	R
AMR239	2022-04-11	Acinetobacter baumannii	R	IE	R	IE	R	R	-	-	-	R	R	R	R	-	R	R
AMR310-2	2022-04-11	Acinetobacter baumannii	R	IE	R	IE	R	R	-	-	-	S	S	S	S	-	I	S
AMR323-1	2022-04-11	Acinetobacter baumannii	R	IE	R	IE	R	R	-	-	-	S	R	S	S	-	R	R
AMR328	2022-04-11	Acinetobacter baumannii	R	IE	R	IE	R	R	-	-	-	R	S	S	S	-	I	R
AMR334	2022-04-20	Acinetobacter baumannii	R	IE	R	IE	R	R	-	-	-	R	S	S	S	-	I	R
AMR377	2022-04-20	Acinetobacter baumannii	R	IE	R	IE	R	R	-	-	-	R	R	R	S	-	I	R
AMR388	2022-04-07	Acinetobacter baumannii	R	IE	R	IE	R	R	-	-	-	R	R	R	S	-	I	R
AMR447	2022-04-07	Acinetobacter baumannii	R	IE	R	IE	R	R	-	-	-	S	R	R	S	-	I	S
AMR467	2022-04-07	Acinetobacter baumannii	R	IE	R	IE	R	R	-	-	-	R	S	S	S	-	I	R
AMR487	2022-04-07	Acinetobacter baumannii	R	IE	R	IE	R	R	-	-	-	R	R	R	R	-	R	R
AMRs007-1	2022-04-13	Acinetobacter baumannii	R	IE	R	IE	R	R	-	-	-	I	R	R	S	-	I	R
AMRs034	2022-04-10	Acinetobacter baumannii	R	IE	R	IE	R	R	-	-	-	I	R	R	S	-	I	R
AMRs045-1	2022-04-10	Acinetobacter baumannii	R	IE	R	IE	R	R	-	-	-	I	R	R	S	-	I	R
AMRs057	2022-04-10	Acinetobacter baumannii	R	IE	R	IE	R	R	-	-	-	R	R	R	S	-	I	R
AMRs077	2022-04-11	Acinetobacter baumannii	R	IE	R	IE	R	R	-	-	-	R	R	R	S	-	I	R
AMRs102	2022-04-21	Acinetobacter baumannii	R	IE	R	IE	R	R	-	-	-	R	R	R	R	-	I	R
AMRs105	2022-04-21	Acinetobacter baumannii	R	IE	R	IE	R	R	-	-	-	I	R	R	S	-	R	R
AMRs108	2022-04-21	Acinetobacter baumannii	R	IE	R	IE	R	R	-	-	-	R	R	R	R	-	R	R
AMRs110	2022-04-21	Acinetobacter baumannii	R	IE	R	IE	R	R	-	-	-	R	S	S	S	-	I	R
AMRs119-2	2022-04-12	Acinetobacter baumannii	R	IE	R	IE	R	R	-	-	-	R	R	R	R	-	I	R
AMRs130-2	2022-04-12	Acinetobacter baumannii	R	IE	R	IE	R	R	-	-	-	R	S	S	S	-	I	R
AMRs159	2022-04-22	Acinetobacter baumannii	R	IE	R	IE	R	R	-	-	-	I	R	R	S	-	R	R
AMRs161-2	2022-04-15	Acinetobacter baumannii	R	IE	R	IE	R	R	-	-	-	R	R	R	R	-	R	R
AMRs220	2022-04-13	Acinetobacter baumannii	R	IE	R	IE	R	R	-	-	-	R	R	R	S	-	I	R
AMRs236	2022-04-13	Acinetobacter baumannii	R	IE	R	IE	R	R	-	-	-	I	R	R	S	-	R	R
AMRs238	2022-04-13	Acinetobacter baumannii	R	IE	R	IE	R	R	-	-	-	S	R	R	S	-	I	S
AMRs242	2022-04-09	Acinetobacter baumannii	R	IE	R	IE	R	R	-	-	-	S	R	S	S	-	I	S
AMRs253	2022-04-20	Acinetobacter baumannii	R	IE	R	IE	R	R	-	-	-	R	S	R	S	-	I	R
NSP002	2022-02-20	Acinetobacter baumannii	R	IE	R	IE	R	R	-	-	-	R	R	R	R	-	I	R
NSP027	2022-02-12	Acinetobacter baumannii	R	IE	R	IE	R	R	-	-	-	R	R	R	S	-	I	R
NSP057	2022-02-20	Acinetobacter baumannii	R	IE	R	IE	R	R	-	-	-	R	R	R	R	-	R	R
NSP076	2022-02-20	Acinetobacter baumannii	R	IE	R	IE	R	R	-	-	-	R	R	R	R	-	I	R
NSP108-1	2022-02-20	Acinetobacter baumannii	R	IE	R	IE	R	R	-	-	-	R	R	S	R	-	R	R
NSP116-2	2022-02-20	Acinetobacter baumannii	R	IE	R	IE	R	R	-	-	-	R	R	R	R	-	I	R
NSP117	2022-02-20	Acinetobacter baumannii	R	IE	R	IE	R	R	-	-	-	R	R	S	R	-	R	R
NSP123-1	2022-02-20	Acinetobacter baumannii	R	IE	R	IE	R	R	-	-	-	R	R	S	R	-	R	R
NSP126	2022-02-20	Acinetobacter baumannii	R	IE	R	IE	R	R	-	-	-	R	R	R	R	-	R	R
NSP135-1	2022-02-20	Acinetobacter baumannii	R	IE	R	IE	R	R	-	-	-	R	R	S	R	-	R	R
NSP137	2022-02-20	Acinetobacter baumannii	R	IE	R	IE	R	R	-	-	-	R	R	S	R	-	R	R
NSP323-1	2022-02-12	Acinetobacter baumannii	R	IE	R	IE	R	R	-	-	-	S	R	S	S	-	R	R
NSP357	2022-02-12	Acinetobacter baumannii	R	IE	R	IE	R	R	-	-	-	S	S	S	S	-	I	S
NSP370	2022-02-12	Acinetobacter baumannii	R	IE	R	IE	R	R	-	-	-	R	R	R	R	-	R	R
RTI050	2022-04-22	Acinetobacter baumannii	R	IE	R	IE	R	R	-	-	-	S	S	S	S	-	R	R
RTI068-2	2022-04-22	Acinetobacter baumannii	R	IE	R	IE	R	R	-	-	-	R	R	S	S	-	R	R
RTI069	2022-04-22	Acinetobacter baumannii	R	IE	R	IE	R	R	-	-	-	R	R	R	R	-	R	S
RTI082	2022-04-22	Acinetobacter baumannii	R	IE	R	IE	R	R	-	-	-	R	S	R	S	-	I	R
RTI105	2022-04-22	Acinetobacter baumannii	R	IE	R	IE	R	R	-	-	-	R	R	S	R	-	R	R
SSI0024	2022-03-11	Acinetobacter baumannii	R	IE	R	IE	R	R	-	-	-	R	R	R	R	-	R	R
SSI0050-B	2022-03-11	Acinetobacter baumannii	R	IE	R	IE	R	R	-	-	-	I	R	R	S	-	R	S
SSI0104	2022-03-13	Acinetobacter baumannii	R	IE	R	IE	R	R	-	-	-	I	R	R	S	-	R	R
SSI0126	2022-03-11	Acinetobacter baumannii	R	IE	R	IE	R	R	-	-	-	I	R	R	S	-	R	S
SSI0127	2022-03-12	Acinetobacter baumannii	R	IE	R	IE	R	R	-	-	-	R	R	R	R	-	R	S
SSI0146-1	2022-03-13	Acinetobacter baumannii	R	IE	R	IE	R	R	-	-	-	R	R	R	S	-	I	R
SSI0195-1	2022-03-10	Acinetobacter baumannii	R	IE	R	IE	R	R	-	-	-	S	R	R	S	-	R	S
SSI0281	2022-03-13	Acinetobacter baumannii	R	IE	R	IE	R	R	-	-	-	R	R	R	R	-	R	R
SSI0361-1	2022-03-13	Acinetobacter baumannii	R	IE	R	IE	R	R	-	-	-	R	R	R	R	-	R	R
SSI0408	2022-03-12	Acinetobacter baumannii	R	IE	R	IE	R	R	-	-	-	R	R	R	S	-	I	R
SSI0433	2022-03-11	Acinetobacter baumannii	R	IE	R	IE	R	R	-	-	-	R	R	R	S	-	I	R
SSI0436	2022-03-10	Acinetobacter baumannii	R	IE	R	IE	R	R	-	-	-	R	R	R	R	-	R	R
SSI0485-2	2022-03-13	Acinetobacter baumannii	R	IE	R	IE	R	R	-	-	-	R	R	R	S	-	R	R
SSI0487-2	2022-03-10	Acinetobacter baumannii	R	IE	R	IE	R	R	-	-	-	I	R	R	S	-	R	R
SSI0533	2022-03-11	Acinetobacter baumannii	R	IE	R	IE	R	R	-	-	-	R	S	R	S	-	I	R
SSI0535-1	2022-03-11	Acinetobacter baumannii	R	IE	R	IE	R	R	-	-	-	S	R	S	S	-	R	R
SSI0547-1	2022-03-11	Acinetobacter baumannii	R	IE	R	IE	R	R	-	-	-	R	R	R	R	-	R	R
SSI0564-1	2022-03-10	Acinetobacter baumannii	R	IE	R	IE	R	R	-	-	-	R	R	R	R	-	R	R
SSI0568	2022-03-11	Acinetobacter baumannii	R	IE	R	IE	R	R	-	-	-	R	R	R	S	-	I	R
SSI0569-2	2022-03-11	Acinetobacter baumannii	R	IE	R	IE	R	R	-	-	-	S	S	S	S	-	R	R
SSI0599-1	2022-03-10	Acinetobacter baumannii	R	IE	R	IE	R	R	-	-	-	R	R	R	S	-	R	R
SSI0609-1	2022-03-10	Acinetobacter baumannii	R	IE	R	IE	R	R	-	-	-	R	R	R	S	-	R	R
SSI0610	2022-03-11	Acinetobacter baumannii	R	IE	R	IE	R	R	-	-	-	I	R	R	S	-	R	R
SSI0613	2022-03-10	Acinetobacter baumannii	R	IE	R	IE	R	R	-	-	-	I	R	R	S	-	R	S
SSI0634	2022-03-17	Acinetobacter baumannii	R	IE	R	IE	R	R	-	-	-	S	R	R	S	-	R	S
SSI0644	2022-03-17	Acinetobacter baumannii	R	IE	R	IE	R	R	-	-	-	R	S	R	S	-	I	R
SSI0645	2022-03-10	Acinetobacter baumannii	R	IE	R	IE	R	R	-	-	-	S	R	R	S	-	R	S
SSI0660	2022-03-17	Acinetobacter baumannii	R	IE	R	IE	R	R	-	-	-	R	R	R	R	-	R	R
SSI0855	2022-03-11	Acinetobacter baumannii	R	IE	R	IE	R	R	-	-	-	S	R	R	S	-	R	S
SSI0856	2022-03-11	Acinetobacter baumannii	R	IE	R	IE	R	R	-	-	-	S	R	R	R	-	R	S
SSI0922	2022-03-11	Acinetobacter baumannii	R	IE	R	IE	R	R	-	-	-	R	R	R	S	-	I	R
SSI1001	2022-03-10	Acinetobacter baumannii	R	IE	R	IE	R	R	-	-	-	R	S	R	S	-	I	R
SSI1018	2022-03-10	Acinetobacter baumannii	R	IE	R	IE	R	R	-	-	-	I	R	R	S	-	R	S
SSI1034-1	2022-03-13	Acinetobacter baumannii	R	IE	R	IE	R	R	-	-	-	I	R	R	S	-	R	S
SSI1035	2022-03-17	Acinetobacter baumannii	R	IE	R	IE	R	R	-	-	-	R	R	R	R	-	I	R
SSI1036	2022-03-17	Acinetobacter baumannii	R	IE	R	IE	R	R	-	-	-	R	R	R	R	-	R	R
SSI1037	2022-03-13	Acinetobacter baumannii	R	IE	R	IE	R	R	-	-	-	R	R	R	R	-	R	R
SSI1059	2022-02-08	Acinetobacter baumannii	R	IE	R	IE	R	R	-	-	-	R	S	R	R	-	I	R
SSI1087	2022-02-08	Acinetobacter baumannii	R	IE	R	IE	R	R	-	-	-	I	R	R	S	-	R	S
SSI1132-1	2022-03-13	Acinetobacter baumannii	R	IE	R	IE	R	R	-	-	-	S	S	S	S	-	I	S
AMR070	2022-04-08	Acinetobacter baumannii	R	IE	R	IE	R	R	-	-	-	R	R	R	S	-	I	R
AMR071	2022-04-07	Acinetobacter baumannii	R	IE	R	IE	R	R	-	-	-	S	R	R	S	-	I	S
AMR257	2022-04-07	Acinetobacter baylyi	R	IE	R	IE	R	-	-	-	-	S	R	R	S	-	R	S
AMR259	2022-04-08	Acinetobacter baylyi	R	IE	R	IE	R	-	-	-	-	S	R	R	S	-	R	S
SSI0633	2022-03-10	Acinetobacter haemolyticus	R	IE	-	IE	R	-	-	-	-	R	R	R	R	-	R	R
AMR429	2022-04-11	Acinetobacter lwoffii	-	IE	-	IE	R	-	-	-	-	S	S	S	S	-	I	S
AMR455-2	2022-04-07	Acinetobacter lwoffii	-	IE	-	IE	R	-	-	-	-	S	S	S	S	-	I	S
AMR262	2022-04-07	Acinetobacter nosocomialis	R	IE	R	IE	R	-	-	-	-	S	R	R	S	-	R	S
AMR052-2	2022-04-12	Acinetobacter pittii	-	IE	R	IE	R	R	-	-	-	S	S	S	S	-	I	S
AMRs241	2022-04-09	Acinetobacter pittii	-	IE	R	IE	R	R	-	-	-	S	S	S	S	-	I	S
SSI0030	2022-03-11	Acinetobacter pittii	-	IE	R	IE	R	R	-	-	-	S	S	S	S	-	I	S
SSI0596	2022-03-11	Acinetobacter pittii	-	IE	R	IE	R	R	-	-	-	S	R	R	S	-	R	S
SSI0601	2022-03-11	Acinetobacter pittii	-	IE	R	IE	R	R	-	-	-	S	R	R	S	-	R	S
SSI0612	2022-03-11	Acinetobacter pittii	-	IE	R	IE	R	R	-	-	-	I	S	S	S	-	I	S
SSI1157	2022-02-08	Acinetobacter pittii	-	IE	R	IE	R	R	-	-	-	S	S	S	R	-	I	S
AMR058	2022-04-07	Acinetobacter pittii	-	IE	R	IE	R	R	-	-	-	S	S	S	S	-	I	S
NSP100	2022-02-20	Acinetobacter seifertii	R	IE	R	IE	R	R	-	-	-	S	S	S	S	-	I	R
AMR172	2022-04-07	Acinetobacter sp	-	IE	-	IE	R	-	-	-	-	I	R	R	S	-	I	R
AMR357	2022-04-12	Acinetobacter sp	-	IE	-	IE	R	-	-	-	-	S	S	S	S	-	I	S
AMR366	2022-04-07	Acinetobacter sp	-	IE	-	IE	R	-	-	-	-	S	S	S	S	-	I	S
AMRs066	2022-04-13	Acinetobacter sp	-	IE	-	IE	R	-	-	-	-	R	R	S	S	-	I	R
AMRs084	2022-04-12	Acinetobacter sp	-	IE	-	IE	R	-	-	-	-	S	S	S	S	-	I	S
AMRs149-2	2022-04-13	Acinetobacter sp	-	IE	-	IE	R	-	-	-	-	R	S	S	S	-	I	R
AMRs276	2022-04-20	Acinetobacter sp	-	IE	-	IE	R	-	-	-	-	R	R	R	S	-	I	R
AMR210	2022-04-20	Acinetobacter sp	-	IE	-	IE	R	-	-	-	-	I	R	R	S	-	I	R
AMR217	2022-04-12	Acinetobacter sp	-	IE	-	IE	R	-	-	-	-	S	S	S	S	-	I	S
AMR335	2022-04-12	Acinetobacter towneri	R	IE	R	IE	R	R	-	-	-	S	R	R	S	-	R	S
AMRs224	2022-04-09	Acinetobacter ursingii	R	IE	-	IE	R	-	-	-	-	S	R	R	S	-	I	R
SSI0487-1	2022-03-10	Acinetobacter ursingii	R	IE	-	IE	R	-	-	-	-	S	R	S	S	-	I	R
AMR322	2022-04-08	Acinetobacter ursingii	R	IE	-	IE	R	-	-	-	-	S	R	R	S	-	I	R
AMRs082	2022-04-10	Citrobacter freundii	R	R	R	S	R	R	R	R	R	S	R	R	S	S	S	S
AMRs178-1	2022-04-13	Citrobacter freundii	R	R	R	R	R	R	R	R	R	S	R	R	S	R	R	R
AMRs182	2022-04-09	Citrobacter freundii	R	R	R	S	R	R	S	S	R	S	S	S	S	S	S	S
SSI0069	2022-03-12	Citrobacter freundii	R	R	R	R	R	R	R	R	R	S	S	S	S	R	R	I
SSI0271-2	2022-03-13	Citrobacter freundii	R	R	R	S	I	S	S	S	R	S	S	S	S	S	S	S
SSI1019	2022-03-13	Citrobacter freundii	R	R	R	S	R	R	R	R	R	S	S	S	S	R	S	R
SSI1042	2022-03-10	Citrobacter freundii	R	R	R	R	R	R	R	S	R	S	S	S	S	S	S	S
AMRs048-1	2022-04-10	Citrobacter koseri	R	R	R	R	R	R	R	R	R	S	S	R	S	R	R	S
AMR166	2022-04-09	Enterobacter asburiae	R	R	R	R	R	R	R	R	R	S	R	R	S	R	R	R
AMR484	2022-04-07	Enterobacter asburiae	R	R	R	R	R	R	R	R	R	S	R	R	S	R	R	R
SSI1017	2022-03-17	Enterobacter asburiae	R	R	R	S	R	R	I	I	R	S	S	S	S	S	S	S
MBC064	2022-04-14	Enterobacter asburiae	R	R	R	R	R	R	R	R	R	S	R	R	S	R	R	R
MBC065	2022-04-14	Enterobacter asburiae	R	R	R	S	R	R	I	I	R	S	S	S	S	S	S	S
AMR010-2	2022-04-10	Enterobacter cloacae	R	R	R	S	I	S	S	S	R	S	S	S	S	S	S	S
AMR038-2	2022-04-08	Enterobacter cloacae	R	R	R	R	R	R	R	R	R	S	R	R	S	R	R	R
AMR091	2022-04-07	Enterobacter cloacae	R	R	R	S	R	R	R	R	R	S	R	R	S	R	S	R
AMR099	2022-04-20	Enterobacter cloacae	R	R	R	S	R	R	R	R	R	S	R	R	S	S	S	S
AMR125	2022-04-07	Enterobacter cloacae	R	R	R	S	R	R	R	R	R	S	R	R	S	S	S	S
AMR145	2022-04-08	Enterobacter cloacae	R	R	R	R	R	R	R	R	R	S	R	R	S	R	R	R
AMR175	2022-04-09	Enterobacter cloacae	R	R	R	R	R	R	R	R	R	S	R	R	R	R	R	R
AMR181	2022-04-07	Enterobacter cloacae	R	R	R	R	R	R	R	R	R	S	R	R	S	R	R	R
AMR186	2022-04-07	Enterobacter cloacae	R	R	R	S	I	S	S	S	R	S	S	S	S	R	R	S
AMR223	2022-04-20	Enterobacter cloacae	R	R	R	R	R	R	R	R	R	S	R	R	S	R	R	R
AMR226	2022-04-09	Enterobacter cloacae	R	R	R	S	R	R	R	R	R	S	R	R	S	R	R	R
AMR229	2022-04-09	Enterobacter cloacae	R	R	R	R	R	R	R	R	R	S	R	R	S	R	R	R
AMR242	2022-04-08	Enterobacter cloacae	R	R	R	R	R	R	R	R	R	S	R	R	S	R	R	R
AMR248	2022-04-08	Enterobacter cloacae	R	R	R	R	R	R	R	R	R	S	S	S	S	S	S	S
AMR278	2022-04-09	Enterobacter cloacae	R	R	R	S	R	R	R	R	R	S	R	R	S	R	R	R
AMR283-1	2022-04-20	Enterobacter cloacae	R	R	R	S	R	R	R	R	R	S	R	R	S	R	R	R
AMR289	2022-04-11	Enterobacter cloacae	R	R	R	S	R	R	R	R	R	S	R	R	S	R	R	R
AMR316	2022-04-11	Enterobacter cloacae	R	R	R	S	R	R	R	R	R	S	S	S	S	R	S	R
AMR394	2022-04-12	Enterobacter cloacae	R	R	R	R	R	R	R	R	R	S	R	R	S	R	R	R
AMR401-2	2022-04-11	Enterobacter cloacae	R	R	R	S	R	R	R	R	R	S	S	S	S	R	S	R
AMR442	2022-04-12	Enterobacter cloacae	R	R	R	R	R	R	R	R	R	R	S	R	S	R	S	R
AMR444-2	2022-04-12	Enterobacter cloacae	R	R	R	R	R	R	R	R	R	S	R	R	S	R	R	R
AMR458	2022-04-12	Enterobacter cloacae	R	R	R	S	R	S	S	S	R	S	S	S	S	S	S	S
AMR460	2022-04-07	Enterobacter cloacae	R	R	R	S	R	S	S	S	R	S	S	S	S	S	S	S
AMR461	2022-04-09	Enterobacter cloacae	R	R	R	R	R	R	R	R	R	S	S	S	S	S	S	S
AMR464	2022-04-11	Enterobacter cloacae	R	R	R	S	R	R	I	I	R	S	S	S	S	R	S	R
AMR465	2022-04-08	Enterobacter cloacae	R	R	R	S	R	R	R	R	R	S	S	S	S	R	R	R
AMR469	2022-04-07	Enterobacter cloacae	R	R	R	S	R	S	S	S	R	S	S	S	S	S	S	S
AMR475	2022-04-11	Enterobacter cloacae	R	R	R	R	R	R	R	R	R	S	S	S	S	S	S	R
AMR477	2022-04-11	Enterobacter cloacae	R	R	R	S	R	S	S	S	R	S	S	S	S	S	S	S
AMR480-1	2022-04-08	Enterobacter cloacae	R	R	R	R	R	R	R	R	R	S	S	S	S	S	S	S
AMRs003	2022-04-11	Enterobacter cloacae	R	R	R	S	I	S	S	S	R	S	S	S	S	S	S	S
AMRs011	2022-04-10	Enterobacter cloacae	R	R	R	S	I	S	S	S	R	S	S	S	S	S	S	S
AMRs012-2	2022-04-10	Enterobacter cloacae	R	R	R	S	R	S	S	S	R	S	S	S	S	S	S	S
AMRs015	2022-04-10	Enterobacter cloacae	R	R	R	S	R	S	S	S	R	S	S	S	S	S	S	S
AMRs026-1	2022-04-21	Enterobacter cloacae	R	R	R	R	R	R	R	R	R	S	R	R	S	R	R	S
AMRs037	2022-04-10	Enterobacter cloacae	R	R	R	S	R	R	R	R	R	S	R	R	S	S	S	R
AMRs039-2	2022-04-11	Enterobacter cloacae	R	R	R	R	R	R	R	R	R	R	R	R	S	R	R	R
AMRs043-2	2022-04-21	Enterobacter cloacae	R	R	R	S	R	R	R	R	R	S	R	R	S	R	R	R
AMRs073	2022-04-10	Enterobacter cloacae	R	R	R	S	R	R	R	R	R	S	R	R	S	S	S	R
AMRs081	2022-04-10	Enterobacter cloacae	R	R	R	S	R	R	R	R	R	S	R	R	S	R	S	R
AMRs085	2022-04-21	Enterobacter cloacae	R	R	R	S	R	S	S	S	R	S	S	S	S	S	S	S
AMRs088-2	2022-04-11	Enterobacter cloacae	R	R	R	R	R	R	R	R	R	S	R	R	S	R	R	R
AMRs096	2022-04-21	Enterobacter cloacae	R	R	R	S	R	R	R	R	R	S	R	R	S	R	S	R
AMRs119-1	2022-04-12	Enterobacter cloacae	R	R	R	S	R	R	S	R	R	S	R	R	S	S	S	R
AMRs138	2022-04-21	Enterobacter cloacae	R	R	R	S	R	R	R	R	R	S	R	R	S	R	R	R
AMRs141	2022-04-21	Enterobacter cloacae	R	R	R	S	R	S	S	S	R	S	S	S	S	S	S	S
AMRs152	2022-04-21	Enterobacter cloacae	R	R	R	R	R	R	R	R	R	S	R	R	S	R	R	R
AMRs173	2022-04-13	Enterobacter cloacae	R	R	R	R	R	R	R	R	R	S	R	R	S	R	R	R
AMRs207	2022-04-13	Enterobacter cloacae	R	R	R	S	R	R	R	R	R	S	R	R	S	R	R	R
AMRs218-2	2022-04-13	Enterobacter cloacae	R	R	R	S	R	S	S	S	R	S	S	S	S	S	S	S
AMRs219	2022-04-13	Enterobacter cloacae	R	R	R	S	R	R	R	R	R	S	R	R	S	R	R	S
AMRs259	2022-04-11	Enterobacter cloacae	R	R	R	S	R	R	R	R	R	S	R	R	S	S	S	R
AMRs267	2022-04-11	Enterobacter cloacae	R	R	R	R	R	R	R	R	R	S	R	R	S	R	R	R
AMRs269	2022-04-12	Enterobacter cloacae	R	R	R	S	R	R	R	R	R	S	R	R	S	R	R	R
AMRs271	2022-04-12	Enterobacter cloacae	R	R	R	R	R	R	R	R	R	S	R	R	S	R	R	R
AMRs272-2	2022-04-11	Enterobacter cloacae	R	R	R	R	R	R	R	R	R	S	R	R	S	R	R	R
AMRs295	2022-04-20	Enterobacter cloacae	R	R	R	S	R	R	R	S	R	S	R	R	S	R	S	R
AMRs297	2022-04-20	Enterobacter cloacae	R	R	R	R	R	R	R	R	R	S	R	R	S	R	R	R
AMRs298	2022-04-20	Enterobacter cloacae	R	R	R	S	R	R	R	R	R	S	R	R	S	R	R	R
NSP032	2022-02-20	Enterobacter cloacae	R	R	R	R	R	R	R	R	R	S	S	S	S	S	S	S
NSP042-2	2022-02-20	Enterobacter cloacae	R	R	R	R	R	R	R	R	R	S	R	S	S	S	S	I
NSP067	2022-02-20	Enterobacter cloacae	R	R	R	R	R	R	R	R	R	S	R	R	S	S	S	S
NSP094	2022-02-20	Enterobacter cloacae	R	R	R	R	R	R	R	R	R	S	R	R	S	R	R	R
NSP095	2022-02-20	Enterobacter cloacae	R	R	R	R	R	R	R	R	R	S	R	R	S	R	R	R
NSP096	2022-02-20	Enterobacter cloacae	R	R	R	R	R	R	R	R	R	S	R	R	S	R	R	R
NSP097	2022-02-20	Enterobacter cloacae	R	R	R	R	R	R	R	R	R	S	R	R	S	R	R	R
NSP107-3	2022-02-20	Enterobacter cloacae	R	R	R	R	R	R	R	R	R	S	R	R	S	R	R	R
NSP473	2022-02-12	Enterobacter cloacae	R	R	R	R	R	R	R	R	R	S	S	S	S	S	S	R
RTI044-3	2022-04-22	Enterobacter cloacae	R	R	R	S	R	R	R	R	R	S	R	R	S	S	S	R
RTI058	2022-04-22	Enterobacter cloacae	R	R	R	S	R	R	R	R	R	S	R	R	S	R	S	R
RTI063	2022-04-22	Enterobacter cloacae	R	R	R	S	R	R	R	R	R	S	R	R	S	R	S	R
RTI068-1	2022-04-22	Enterobacter cloacae	R	R	R	S	R	R	R	R	R	S	R	R	S	R	S	R
RTI069-2	2022-04-23	Enterobacter cloacae	R	R	R	S	R	R	R	R	R	S	R	R	S	R	S	R
RTI077-1	2022-04-23	Enterobacter cloacae	R	R	R	S	R	S	S	S	R	S	S	S	S	S	S	S
RTI077-2	2022-04-22	Enterobacter cloacae	R	R	R	S	R	R	R	R	R	S	R	R	S	R	S	R
RTI085-1	2022-04-22	Enterobacter cloacae	R	R	R	S	R	R	R	R	R	S	R	R	S	R	S	R
RTI088	2022-04-22	Enterobacter cloacae	R	R	R	S	R	R	R	R	R	S	R	R	S	R	S	R
RTI099	2022-04-22	Enterobacter cloacae	R	R	R	S	R	R	R	R	R	S	R	R	S	R	S	R
RTI120-2	2022-04-23	Enterobacter cloacae	R	R	R	S	R	R	R	R	R	S	R	R	S	R	R	R
SSI0031	2022-03-12	Enterobacter cloacae	R	R	R	R	R	R	R	R	R	S	R	R	S	R	R	R
SSI0166	2022-03-11	Enterobacter cloacae	R	R	R	S	R	R	R	R	R	S	R	R	S	R	S	R
SSI0178-2	2022-03-11	Enterobacter cloacae	R	R	R	S	R	R	R	R	R	S	R	R	S	S	S	S
SSI0187-1	2022-03-10	Enterobacter cloacae	R	R	R	R	R	R	R	R	R	R	R	R	S	S	S	S
SSI0192	2022-03-11	Enterobacter cloacae	R	R	R	R	R	R	R	I	R	S	S	S	S	S	S	S
SSI0199	2022-03-11	Enterobacter cloacae	R	R	R	R	R	R	R	R	R	S	R	R	S	R	R	R
SSI0508-2	2022-03-11	Enterobacter cloacae	R	R	R	R	R	R	R	R	R	S	S	S	S	S	S	S
SSI0588-2	2022-03-12	Enterobacter cloacae	R	R	R	R	R	R	R	R	R	S	R	R	S	R	R	R
SSI0614	2022-03-17	Enterobacter cloacae	R	R	R	R	R	R	R	R	R	S	R	R	S	R	R	R
SSI1013	2022-03-10	Enterobacter cloacae	R	R	R	S	R	R	R	R	R	S	R	R	S	R	R	R
SSI1034-2	2022-03-13	Enterobacter cloacae	R	R	R	S	R	R	R	R	R	S	R	R	S	R	R	R
SSI1078-1	2022-03-13	Enterobacter cloacae	R	R	R	R	R	R	R	R	R	S	R	R	S	R	R	R
SSI1152-2	2022-03-13	Enterobacter cloacae	R	R	R	R	R	R	R	R	R	R	R	R	S	R	R	R
SSI1181	2022-03-13	Enterobacter cloacae	R	R	R	S	R	R	R	R	R	S	S	S	S	S	S	R
MBC059	2022-04-14	Enterobacter cloacae	R	R	R	R	R	R	R	R	R	S	R	R	S	R	R	R
MBC060	2022-04-14	Enterobacter cloacae	R	R	R	S	R	R	R	R	R	S	R	R	S	R	S	R
MBC061	2022-04-14	Enterobacter cloacae	R	R	R	S	R	R	R	R	R	S	R	R	S	S	S	S
AMRs087-1	2022-04-12	Enterobacter kobei	R	R	R	S	R	R	R	R	R	S	S	R	S	R	R	R
AMR029	2022-04-12	Enterobacter kobei	R	R	R	S	R	R	R	R	R	S	S	R	S	R	R	R
AMR098	2022-04-20	Enterobacter sp	R	R	R	S	R	R	R	R	R	S	R	R	S	S	S	R
NSP028	2022-02-20	Enterobacter sp	R	R	R	R	R	R	R	R	R	S	R	R	S	R	R	S
NSP464	2022-02-12	Enterobacter sp	R	R	R	S	R	R	I	R	R	S	S	S	S	R	S	R
SSI1087-2	2022-03-17	Enterobacter sp	R	R	R	S	R	R	R	R	R	S	S	S	S	S	S	S
AMR006-2	2022-04-21	Escherichia coli	R	R	R	S	I	R	I	I	S	S	S	S	S	R	R	S
AMR014-2	2022-04-09	Escherichia coli	R	R	R	S	R	S	S	S	S	S	S	S	S	S	S	S
AMR015	2022-04-08	Escherichia coli	R	R	R	S	I	S	S	S	S	S	S	S	S	R	I	S
AMR016	2022-04-11	Escherichia coli	R	R	R	R	R	R	R	R	R	S	R	R	S	R	R	R
AMR021	2022-04-08	Escherichia coli	S	S	S	S	I	S	S	S	S	S	S	S	S	S	I	S
AMR023	2022-04-12	Escherichia coli	S	S	S	S	I	S	S	S	S	S	S	S	S	S	S	S
AMR024	2022-04-11	Escherichia coli	R	R	R	S	R	R	R	R	R	S	S	S	S	S	S	R
AMR025	2022-04-08	Escherichia coli	R	R	R	S	R	R	R	R	R	S	R	R	S	R	R	R
AMR026	2022-04-08	Escherichia coli	R	R	R	S	R	R	R	R	R	S	S	S	S	S	S	R
AMR035	2022-04-07	Escherichia coli	S	R	S	S	I	S	S	S	S	S	S	S	S	S	S	S
AMR039	2022-04-08	Escherichia coli	R	R	R	R	R	R	R	R	S	S	S	R	S	R	R	R
AMR043	2022-04-07	Escherichia coli	R	R	R	S	I	S	S	S	S	S	S	S	S	S	S	S
AMR044-1	2022-04-12	Escherichia coli	R	R	R	R	R	R	R	R	R	S	R	R	S	S	S	R
AMR046	2022-04-08	Escherichia coli	R	R	R	S	I	S	S	S	S	S	S	S	S	S	I	S
AMR047	2022-04-09	Escherichia coli	R	R	R	S	I	S	S	S	S	S	S	S	S	S	I	S
AMR076	2022-04-08	Escherichia coli	R	R	R	R	R	R	R	R	R	S	S	S	S	R	R	R
AMR080	2022-04-07	Escherichia coli	R	R	R	S	I	S	S	S	S	S	S	S	S	S	S	S
AMR129	2022-04-08	Escherichia coli	R	R	R	S	I	S	S	S	S	S	S	S	S	S	I	R
AMR137	2022-04-07	Escherichia coli	R	R	R	R	R	R	R	R	S	S	S	R	R	R	R	R
AMR143	2022-04-11	Escherichia coli	R	R	R	R	R	R	R	R	R	S	S	R	S	R	R	S
AMR148	2022-04-08	Escherichia coli	R	R	R	R	R	R	R	R	R	S	R	R	S	S	S	R
AMR151	2022-04-07	Escherichia coli	R	R	R	S	R	R	I	R	S	S	R	R	S	R	R	R
AMR153	2022-04-20	Escherichia coli	S	S	S	S	I	S	S	S	S	S	S	S	S	S	S	S
AMR154	2022-04-09	Escherichia coli	S	S	S	S	I	S	S	S	S	S	S	S	S	S	S	S
AMR167	2022-04-08	Escherichia coli	R	R	R	R	R	R	R	R	S	S	R	R	S	S	S	R
AMR180	2022-04-09	Escherichia coli	S	R	S	S	I	S	S	S	S	S	S	S	S	S	S	R
AMR190-2	2022-04-12	Escherichia coli	S	R	S	S	I	S	S	S	S	S	R	R	S	S	S	R
AMR198-1	2022-04-08	Escherichia coli	S	R	S	S	I	S	S	S	S	S	S	S	S	S	S	S
AMR208	2022-04-09	Escherichia coli	R	R	R	S	R	R	I	S	R	S	S	S	S	S	R	S
AMR227	2022-04-08	Escherichia coli	R	R	R	S	I	S	S	S	S	S	S	S	S	S	S	S
AMR236	2022-04-07	Escherichia coli	R	R	R	S	R	R	R	R	S	S	S	S	S	R	R	R
AMR244	2022-04-08	Escherichia coli	R	R	R	R	R	R	R	R	R	S	R	R	S	R	R	R
AMR268	2022-04-20	Escherichia coli	R	R	R	S	I	S	S	S	S	S	S	S	S	S	S	S
AMR279-2	2022-04-11	Escherichia coli	R	R	R	S	R	R	R	R	S	S	S	S	S	R	R	R
AMR290	2022-04-20	Escherichia coli	R	R	R	R	R	R	R	R	S	S	R	R	S	R	R	S
AMR331	2022-04-09	Escherichia coli	R	R	R	R	R	R	R	R	R	S	S	S	S	S	R	S
AMR338	2022-04-07	Escherichia coli	S	R	S	S	R	R	R	R	S	S	R	R	S	R	R	S
AMR346	2022-04-07	Escherichia coli	R	R	R	R	R	R	R	R	R	S	R	R	S	R	R	R
AMR348	2022-04-12	Escherichia coli	R	R	R	R	R	R	R	R	R	S	R	R	S	R	R	R
AMR354	2022-04-07	Escherichia coli	R	R	R	R	R	R	R	R	S	S	S	R	S	R	R	R
AMR361	2022-04-08	Escherichia coli	S	S	S	S	I	S	S	S	S	S	S	S	S	S	S	S
AMR372	2022-04-07	Escherichia coli	R	R	R	R	R	R	R	R	S	S	S	R	R	R	R	R
AMR374-2	2022-04-07	Escherichia coli	R	R	R	R	R	R	R	R	S	S	S	R	R	R	R	R
AMR379-1	2022-04-12	Escherichia coli	R	R	R	R	R	I	I	I	R	S	R	R	S	R	R	R
AMR390	2022-04-20	Escherichia coli	R	R	R	R	R	R	R	R	S	S	R	R	R	R	R	R
AMR418	2022-04-11	Escherichia coli	R	R	R	S	R	R	R	R	S	S	R	R	S	R	R	R
AMR427	2022-04-20	Escherichia coli	R	R	R	R	R	R	R	R	R	S	R	R	R	R	R	R
AMR430	2022-04-20	Escherichia coli	R	R	R	R	R	R	R	R	S	S	R	R	S	R	R	R
AMR462-1	2022-04-08	Escherichia coli	R	R	R	S	R	R	R	R	S	S	R	R	S	R	R	R
AMR483	2022-04-20	Escherichia coli	R	R	R	R	R	R	R	R	R	S	R	R	S	R	R	R
AMRs001	2022-04-10	Escherichia coli	R	R	R	S	I	S	S	S	S	S	S	S	S	S	S	R
AMRs002	2022-04-10	Escherichia coli	S	S	S	S	I	S	S	S	S	S	S	S	S	S	S	S
AMRs005-2	2022-04-21	Escherichia coli	S	R	S	S	R	R	I	I	S	S	S	S	S	R	R	S
AMRs018-1	2022-04-10	Escherichia coli	R	R	R	R	R	R	R	R	R	S	S	S	S	R	R	R
AMRs019	2022-04-10	Escherichia coli	R	R	R	S	R	R	R	R	S	S	S	S	S	S	S	R
AMRs021	2022-04-10	Escherichia coli	R	R	R	S	R	R	R	R	S	S	S	S	S	S	S	R
AMRs022-3	2022-04-10	Escherichia coli	R	R	R	S	R	R	R	R	S	S	S	S	S	S	S	R
AMRs027-1	2022-04-21	Escherichia coli	R	R	R	R	R	R	R	R	R	S	S	S	S	R	R	R
AMRs049	2022-04-21	Escherichia coli	R	R	R	R	R	R	R	R	S	S	R	R	R	R	R	R
AMRs050	2022-04-10	Escherichia coli	R	R	R	S	I	S	S	S	S	S	S	S	S	R	S	S
AMRs053	2022-04-10	Escherichia coli	R	R	R	S	I	S	S	S	S	S	S	S	S	S	S	S
AMRs054	2022-04-10	Escherichia coli	R	R	R	R	R	R	R	R	R	I	R	R	S	R	R	R
AMRs060	2022-04-10	Escherichia coli	R	R	R	R	R	R	R	R	R	R	R	R	R	R	R	R
AMRs061	2022-04-10	Escherichia coli	R	R	R	R	R	R	R	R	S	S	S	R	S	R	R	S
AMRs065-1	2022-04-11	Escherichia coli	S	R	S	S	I	S	S	S	S	S	S	S	S	S	S	S
AMRs068	2022-04-10	Escherichia coli	S	S	S	S	I	S	S	S	S	S	R	R	S	R	S	R
AMRs074	2022-04-10	Escherichia coli	S	S	S	S	I	S	S	S	S	S	S	S	S	S	S	S
AMRs086	2022-04-21	Escherichia coli	R	R	R	S	I	S	S	S	S	S	S	S	S	S	S	R
AMRs090	2022-04-21	Escherichia coli	R	R	R	R	R	R	R	R	R	S	R	R	S	R	R	R
AMRs091	2022-04-21	Escherichia coli	R	R	R	S	R	R	R	R	S	S	S	S	S	S	S	R
AMRs092	2022-04-21	Escherichia coli	S	R	S	S	I	S	S	S	S	S	S	S	S	S	S	R
AMRs093	2022-04-21	Escherichia coli	S	R	S	S	I	S	S	S	S	S	S	S	S	S	S	R
AMRs095	2022-04-21	Escherichia coli	R	R	R	R	R	R	R	R	R	S	S	R	S	R	R	S
AMRs100	2022-04-22	Escherichia coli	R	R	R	S	R	R	R	R	S	S	R	R	S	R	R	R
AMRs107	2022-04-21	Escherichia coli	S	R	S	S	I	S	S	S	S	S	S	S	S	S	S	R
AMRs109	2022-04-21	Escherichia coli	R	R	R	R	R	R	R	R	S	S	R	R	S	R	R	R
AMRs111	2022-04-22	Escherichia coli	R	R	R	R	R	R	R	R	R	S	R	R	S	R	R	R
AMRs112	2022-04-12	Escherichia coli	S	S	S	S	I	R	I	S	S	S	S	S	S	S	S	S
AMRs114	2022-04-21	Escherichia coli	S	R	S	S	R	R	R	R	S	S	S	S	S	R	R	S
AMRs115	2022-04-22	Escherichia coli	R	R	R	S	I	S	S	S	S	S	S	S	S	S	S	R
AMRs117-1	2022-04-12	Escherichia coli	R	R	R	R	R	R	R	R	S	S	S	S	S	R	R	R
AMRs123-1	2022-04-12	Escherichia coli	R	R	R	R	R	R	R	R	R	S	S	R	S	R	R	R
AMRs124	2022-04-22	Escherichia coli	R	R	R	S	I	S	S	S	S	S	S	S	S	S	S	S
AMRs126	2022-04-21	Escherichia coli	R	R	R	S	R	R	R	R	S	S	R	R	S	R	R	R
AMRs127	2022-04-21	Escherichia coli	S	S	S	S	I	S	S	S	S	S	S	S	S	S	S	S
AMRs130-1	2022-04-12	Escherichia coli	R	R	R	R	R	R	R	R	S	S	S	R	S	R	R	R
AMRs132-2	2022-04-21	Escherichia coli	R	R	R	R	R	R	R	R	S	S	S	R	R	R	R	R
AMRs133	2022-04-13	Escherichia coli	R	R	R	R	R	R	R	R	S	S	S	R	S	R	R	R
AMRs135	2022-04-21	Escherichia coli	S	R	S	S	R	R	R	R	S	S	S	S	S	S	S	S
AMRs139	2022-04-21	Escherichia coli	S	S	S	S	I	S	S	S	S	S	S	S	S	R	S	S
AMRs144	2022-04-21	Escherichia coli	S	S	S	S	I	S	S	S	S	S	S	S	S	S	S	S
AMRs145	2022-04-21	Escherichia coli	S	S	S	S	I	S	S	S	S	S	S	S	S	S	S	S
AMRs158	2022-04-10	Escherichia coli	S	R	S	S	R	R	R	R	S	S	S	S	S	R	S	S
AMRs161-1	2022-04-13	Escherichia coli	R	R	R	S	I	S	S	S	S	S	S	S	S	S	S	S
AMRs163	2022-04-21	Escherichia coli	S	S	S	S	I	S	S	S	S	S	S	S	S	S	S	S
AMRs164-1	2022-04-13	Escherichia coli	S	S	S	S	I	S	S	S	S	S	S	S	S	S	S	S
AMRs166	2022-04-13	Escherichia coli	R	R	R	R	R	R	R	R	S	S	S	S	S	R	R	R
AMRs169	2022-04-13	Escherichia coli	S	R	S	S	I	S	S	S	S	S	S	R	S	R	S	R
AMRs170-2	2022-04-14	Escherichia coli	R	R	R	R	R	R	R	R	S	S	S	R	S	R	R	R
AMRs171	2022-04-13	Escherichia coli	S	S	S	S	I	S	S	S	S	S	S	S	S	S	S	S
AMRs172	2022-04-13	Escherichia coli	R	R	R	R	R	R	R	R	R	S	R	R	S	R	R	R
AMRs176	2022-04-13	Escherichia coli	R	R	R	R	R	R	R	R	S	S	S	R	R	R	R	R
AMRs179	2022-04-13	Escherichia coli	R	R	R	R	R	R	R	R	S	S	S	R	R	R	R	R
AMRs184	2022-04-13	Escherichia coli	R	R	R	R	R	R	R	R	R	R	R	R	R	R	R	R
AMRs186-1	2022-04-13	Escherichia coli	R	R	R	S	I	S	S	S	S	S	S	S	S	S	S	R
AMRs192-1	2022-04-14	Escherichia coli	R	R	S	S	R	R	R	R	S	R	S	S	S	R	R	S
AMRs195	2022-04-14	Escherichia coli	R	R	R	R	R	R	R	R	S	S	S	S	S	R	R	R
AMRs198	2022-04-09	Escherichia coli	S	R	S	S	I	S	S	S	S	S	S	S	S	S	S	R
AMRs200	2022-04-13	Escherichia coli	R	R	R	S	R	R	R	R	R	S	R	R	S	R	R	R
AMRs204	2022-04-14	Escherichia coli	S	S	S	S	I	S	S	S	S	S	S	S	S	S	S	S
AMRs205	2022-04-13	Escherichia coli	S	R	S	S	I	S	S	S	S	S	S	S	S	R	S	S
AMRs206-2	2022-04-13	Escherichia coli	R	R	R	R	R	R	R	R	S	S	S	R	S	R	R	R
AMRs208	2022-04-09	Escherichia coli	R	R	R	R	R	R	R	R	R	S	R	R	S	R	R	R
AMRs209	2022-04-09	Escherichia coli	R	R	R	S	I	S	S	S	S	S	S	R	S	R	S	R
AMRs215	2022-04-13	Escherichia coli	R	R	R	S	R	R	R	R	S	S	R	R	S	R	R	S
AMRs234	2022-04-13	Escherichia coli	R	R	R	S	I	S	S	S	S	S	S	S	S	S	S	S
AMRs243	2022-04-13	Escherichia coli	R	R	R	R	R	R	R	R	R	S	R	S	S	R	R	R
AMRs244-2	2022-04-13	Escherichia coli	R	R	R	S	R	R	R	R	S	S	S	S	S	S	S	R
AMRs248	2022-04-20	Escherichia coli	R	R	R	R	R	R	R	R	R	S	S	R	R	R	R	R
AMRs251	2022-04-20	Escherichia coli	S	R	S	S	I	S	S	S	S	S	R	R	S	S	S	R
AMRs252	2022-04-20	Escherichia coli	R	R	R	R	R	R	R	R	R	S	S	R	R	R	R	S
AMRs260	2022-04-11	Escherichia coli	R	R	R	R	R	R	R	R	S	S	R	R	S	S	S	R
AMRs261	2022-04-11	Escherichia coli	R	R	R	S	R	R	R	R	R	S	S	R	S	R	R	R
AMRs266	2022-04-12	Escherichia coli	R	R	R	S	R	R	R	R	S	R	R	R	R	S	S	S
AMRs278	2022-04-12	Escherichia coli	S	R	S	S	I	S	S	S	S	S	S	S	S	S	S	S
AMRs284	2022-04-11	Escherichia coli	R	R	R	S	R	R	R	R	S	S	R	R	S	S	S	R
AMRs285	2022-04-20	Escherichia coli	R	R	R	S	I	S	S	S	S	S	S	S	S	R	S	R
AMRs286-2	2022-04-11	Escherichia coli	R	R	R	S	R	R	R	R	S	S	R	R	S	S	S	R
AMRs288	2022-04-11	Escherichia coli	R	R	R	S	I	S	S	S	R	S	S	S	S	R	S	R
AMRs299	2022-04-20	Escherichia coli	R	R	R	S	I	S	S	S	S	S	S	S	S	R	S	R
AMRs300	2022-04-20	Escherichia coli	R	R	R	S	R	R	I	I	S	S	S	R	S	R	R	R
AMRs301-2	2022-04-11	Escherichia coli	R	R	R	R	R	R	R	R	R	S	R	R	S	R	R	R
MBC032	2022-04-14	Escherichia coli	S	R	S	S	I	S	S	S	S	S	S	S	S	S	S	R
MBC033	2022-04-14	Escherichia coli	S	S	S	S	I	S	S	S	S	S	S	S	S	S	S	S
MBC034	2022-04-14	Escherichia coli	R	R	R	S	R	R	R	R	S	S	S	R	S	R	R	S
MBC058	2022-04-14	Escherichia coli	S	R	S	S	R	R	R	R	S	S	S	S	S	S	R	S
MBC062	2022-04-14	Escherichia coli	S	R	S	S	R	R	R	R	S	S	S	S	S	R	R	R
MBC063	2022-04-14	Escherichia coli	S	S	S	S	I	S	S	S	S	S	S	S	S	S	S	S
MBC066	2022-04-14	Escherichia coli	S	R	S	S	I	S	S	S	S	S	S	S	S	S	S	R
MBC067	2022-04-15	Escherichia coli	S	S	S	S	I	S	S	S	S	S	S	S	S	S	S	S
MBC068	2022-04-15	Escherichia coli	S	R	S	S	R	R	R	R	S	S	S	S	S	R	R	R
MBC069-2	2022-04-16	Escherichia coli	S	R	S	S	R	R	I	I	S	S	S	S	S	R	R	R
MBC070	2022-04-14	Escherichia coli	S	R	S	S	I	S	S	S	S	S	S	S	S	S	S	R
MBC071	2022-04-15	Escherichia coli	R	R	R	S	I	S	S	S	S	S	S	S	S	S	S	R
MBC072	2022-04-15	Escherichia coli	S	S	S	S	I	S	S	S	S	S	S	S	S	S	S	S
MBC073	2022-04-15	Escherichia coli	R	R	R	S	I	R	S	I	S	S	S	S	S	R	S	R
MBC074	2022-04-15	Escherichia coli	R	R	R	R	R	R	R	R	S	S	R	R	S	R	R	R
MBC075	2022-04-15	Escherichia coli	S	R	S	S	I	S	S	S	S	S	S	S	S	S	S	R
MBC077	2022-04-15	Escherichia coli	S	S	S	S	I	S	S	S	S	S	S	S	S	S	S	S
MBC078	2022-04-15	Escherichia coli	R	R	S	S	R	R	I	I	S	S	S	S	S	R	R	R
MBC079	2022-04-14	Escherichia coli	R	R	R	R	R	R	R	R	S	S	R	R	S	R	R	R
MBC080-2	2022-04-16	Escherichia coli	S	S	S	S	I	S	S	S	S	S	S	S	S	S	S	S
MBC081	2022-04-14	Escherichia coli	R	R	R	R	R	R	R	R	S	S	R	R	S	R	R	R
MBC082-2	2022-04-16	Escherichia coli	R	R	R	R	R	R	R	R	S	S	R	R	S	R	R	R
MBC091	2022-04-14	Escherichia coli	R	R	R	R	R	R	R	R	S	S	R	R	S	R	R	R
MBC092	2022-04-15	Escherichia coli	S	R	S	S	I	S	S	S	S	S	S	S	S	S	S	R
MBC093	2022-04-14	Escherichia coli	R	R	R	S	I	S	S	S	S	I	S	S	S	S	S	S
MBC094	2022-04-15	Escherichia coli	R	R	R	R	R	R	R	R	S	S	R	R	S	R	R	R
MBC095	2022-04-15	Escherichia coli	R	R	R	S	I	S	S	S	S	S	S	S	S	S	S	S
MBC096	2022-04-15	Escherichia coli	S	S	S	S	I	S	S	S	S	S	S	S	S	S	S	S
MBC097	2022-04-15	Escherichia coli	R	R	R	S	I	S	S	S	S	S	S	S	S	S	S	S
MBC098	2022-04-15	Escherichia coli	S	S	S	S	I	S	S	S	S	S	S	S	S	S	S	S
NSP023	2022-02-12	Escherichia coli	S	S	S	S	I	S	S	S	S	S	S	S	S	S	S	S
NSP051	2022-02-12	Escherichia coli	S	S	S	S	I	S	S	S	S	S	S	S	S	S	S	S
NSP052	2022-02-20	Escherichia coli	S	S	S	S	I	S	S	S	S	S	S	S	S	S	S	S
NSP070-1	2022-02-20	Escherichia coli	R	R	R	R	R	R	R	R	R	S	R	R	S	R	R	R
NSP085	2022-02-20	Escherichia coli	S	S	S	S	I	S	S	S	S	S	S	S	S	S	S	S
NSP087	2022-02-20	Escherichia coli	R	R	R	R	R	R	S	S	R	S	R	R	S	R	S	S
NSP090	2022-02-20	Escherichia coli	R	R	R	R	R	I	S	S	R	S	S	S	S	R	S	S
NSP108-2	2022-02-20	Escherichia coli	R	R	R	R	R	R	R	R	R	S	R	R	S	R	R	R
NSP118-1	2022-02-20	Escherichia coli	R	R	R	S	I	S	S	S	S	S	S	S	S	S	S	R
NSP139	2022-02-20	Escherichia coli	S	S	S	S	I	S	S	S	S	S	S	S	S	S	S	S
NSP145	2022-02-20	Escherichia coli	R	R	R	S	R	R	R	R	S	S	S	S	S	S	S	S
NSP149	2022-02-20	Escherichia coli	R	R	R	R	R	R	R	R	S	S	S	S	S	R	R	R
NSP157-2	2022-02-20	Escherichia coli	R	R	R	S	R	R	R	R	S	S	S	R	S	R	R	R
NSP190-2	2022-02-20	Escherichia coli	S	S	S	S	I	S	S	S	S	S	S	S	S	S	S	S
NSP323-2	2022-02-12	Escherichia coli	R	R	R	R	R	R	R	R	R	S	R	R	S	R	R	R
NSP418	2022-02-12	Escherichia coli	R	R	R	S	R	R	R	R	S	S	R	R	S	R	R	R
RTI004-2	2022-04-22	Escherichia coli	R	R	R	R	R	R	R	R	R	S	S	S	S	R	R	R
RTI016	2022-04-22	Escherichia coli	R	R	R	R	R	R	R	R	R	S	S	S	S	R	R	R
RTI020-1	2022-04-22	Escherichia coli	R	R	R	R	R	R	R	R	R	S	S	S	S	R	R	R
RTI032-1	2022-04-22	Escherichia coli	R	R	R	R	R	R	R	R	S	S	R	R	S	R	R	R
RTI034-2	2022-04-22	Escherichia coli	R	R	R	R	R	R	R	R	S	S	R	R	S	R	R	R
RTI035	2022-04-22	Escherichia coli	R	R	R	R	R	R	R	R	S	S	R	R	S	R	R	R
RTI037-1	2022-04-22	Escherichia coli	R	R	R	R	R	R	R	R	S	S	R	R	S	R	R	R
RTI061-2	2022-04-23	Escherichia coli	R	R	R	R	R	R	R	R	R	S	S	S	S	R	R	R
RTI087-1	2022-04-22	Escherichia coli	S	S	S	S	I	S	S	S	S	S	S	S	S	S	S	S
RTI102-1	2022-04-23	Escherichia coli	S	S	S	S	I	S	S	S	S	S	S	S	S	S	S	S
SSI0004-1	2022-03-12	Escherichia coli	R	R	R	R	R	R	R	R	R	S	S	S	S	R	R	R
SSI0029	2022-03-12	Escherichia coli	R	R	R	R	R	R	R	R	R	I	S	R	S	R	R	R
SSI0041	2022-03-12	Escherichia coli	R	R	R	R	R	R	R	R	S	S	R	R	S	R	R	R
SSI0077	2022-02-08	Escherichia coli	R	R	R	R	R	R	R	R	R	S	S	R	I	R	R	R
SSI0085-1	2022-03-12	Escherichia coli	R	R	R	R	R	R	R	R	R	S	R	R	S	R	R	R
SSI0109-1	2022-03-11	Escherichia coli	R	R	R	R	R	R	R	R	R	S	R	R	R	R	R	R
SSI0112	2022-03-10	Escherichia coli	R	R	S	S	I	I	R	S	S	S	R	R	S	R	R	I
SSI0122	2022-03-11	Escherichia coli	R	R	R	S	R	R	R	R	S	S	S	S	S	R	R	R
SSI0135	2022-03-11	Escherichia coli	R	R	R	R	R	R	R	R	R	S	R	R	R	R	R	R
SSI0142	2022-03-10	Escherichia coli	R	R	R	R	R	R	R	R	R	S	R	R	S	R	R	R
SSI0146-2	2022-03-13	Escherichia coli	R	R	R	R	R	R	R	R	R	R	R	R	R	R	R	R
SSI0153	2022-03-11	Escherichia coli	R	R	S	S	R	R	R	R	S	S	S	S	S	R	S	S
SSI0191	2022-03-11	Escherichia coli	R	R	S	S	R	R	R	R	S	S	S	S	S	R	R	R
SSI0193	2022-03-11	Escherichia coli	R	R	R	R	R	R	R	R	R	S	R	R	S	R	R	R
SSI0195	2022-03-10	Escherichia coli	R	R	R	R	R	R	R	R	R	S	R	R	S	R	R	R
SSI0204	2022-03-11	Escherichia coli	R	R	R	S	R	R	R	R	S	S	S	S	S	R	S	R
SSI0207-1	2022-03-13	Escherichia coli	R	R	R	R	R	R	R	R	S	S	R	R	S	R	R	R
SSI0308	2022-03-10	Escherichia coli	R	R	R	S	R	R	R	R	S	S	S	R	S	R	R	S
SSI0338	2022-03-17	Escherichia coli	R	R	R	R	R	R	R	R	S	S	S	R	S	R	R	R
SSI0436	2022-03-10	Escherichia coli	R	R	R	R	R	R	R	R	R	R	R	R	S	R	R	S
SSI0474	2022-03-10	Escherichia coli	R	R	R	R	R	R	R	R	R	S	R	S	S	R	R	R
SSI0479-2	2022-03-10	Escherichia coli	R	R	S	S	R	R	R	R	S	S	S	S	S	R	R	S
SSI0486-2	2022-03-10	Escherichia coli	R	R	R	R	R	R	R	R	R	S	R	R	S	R	R	R
SSI0488-1	2022-03-10	Escherichia coli	R	R	R	R	R	R	R	R	S	S	R	R	S	R	R	R
SSI0489	2022-03-11	Escherichia coli	R	R	R	R	R	R	R	R	S	S	R	R	R	R	R	R
SSI0535	2022-03-10	Escherichia coli	R	R	S	S	R	R	I	R	S	S	S	S	S	R	R	R
SSI0569-1	2022-03-11	Escherichia coli	R	R	S	S	R	R	R	R	S	S	S	S	S	S	R	S
SSI0573	2022-03-11	Escherichia coli	R	R	R	R	R	R	R	R	S	S	S	S	S	R	R	R
SSI0582	2022-03-11	Escherichia coli	R	R	R	S	R	R	R	R	S	S	S	S	S	S	S	R
SSI0586	2022-03-11	Escherichia coli	S	R	S	S	R	R	R	S	S	S	S	S	S	S	S	S
SSI0614	2022-03-10	Escherichia coli	R	R	R	R	R	R	R	R	R	S	R	R	S	R	R	R
SSI0621	2022-03-11	Escherichia coli	R	R	R	R	R	R	R	R	S	S	S	S	S	S	S	R
SSI0636	2022-03-17	Escherichia coli	R	R	R	S	R	R	S	R	S	S	S	S	S	R	S	S
SSI0646	2022-03-17	Escherichia coli	R	R	R	R	R	R	R	R	R	S	R	R	S	R	R	R
SSI0866	2022-03-11	Escherichia coli	R	R	S	S	R	R	R	R	S	S	S	S	S	R	R	R
SSI1050-B	2022-03-13	Escherichia coli	R	R	R	R	R	R	R	R	R	S	R	R	S	R	R	R
SSI1076	2022-03-13	Escherichia coli	R	S	S	S	I	S	S	S	S	S	S	S	S	S	S	S
SSI1125-1	2022-03-17	Escherichia coli	R	R	R	R	R	R	R	R	S	S	R	R	R	R	R	R
SSI1150-1	2022-02-08	Escherichia coli	R	R	R	R	R	R	R	R	S	S	S	R	I	R	R	S
SSI1150-2	2022-03-17	Escherichia coli	R	R	R	S	I	S	S	S	R	S	S	S	S	S	S	S
SSI1151	2022-03-17	Escherichia coli	R	R	R	R	R	R	R	R	S	S	S	R	S	R	R	R
SSI1153-A	2022-03-13	Escherichia coli	R	R	S	S	R	R	R	R	S	S	S	S	S	R	S	S
SSI1156-A	2022-03-13	Escherichia coli	R	R	R	R	R	R	R	R	R	S	S	R	R	R	R	R
AMR002	2022-04-08	Klebsiella oxytoca	R	R	S	S	I	S	S	S	S	S	S	S	S	S	S	S
AMR088-1	2022-04-10	Klebsiella oxytoca	R	R	R	R	R	R	S	R	S	S	S	R	S	R	R	S
AMR209	2022-04-20	Klebsiella oxytoca	R	R	R	S	R	R	R	R	R	S	R	R	S	R	R	R
AMR231	2022-04-08	Klebsiella oxytoca	R	R	S	S	R	R	S	I	S	S	S	S	S	R	R	S
AMRs014	2022-04-11	Klebsiella oxytoca	R	R	S	S	I	S	S	S	S	S	S	S	S	S	S	S
AMRs051	2022-04-10	Klebsiella oxytoca	R	R	R	S	R	R	I	R	S	S	R	R	S	R	R	R
AMRs150	2022-04-22	Klebsiella oxytoca	R	R	R	R	R	R	R	R	S	S	R	R	S	S	S	R
NSP039	2022-02-20	Klebsiella oxytoca	R	R	R	S	R	R	R	R	R	S	R	R	S	R	R	R
NSP074	2022-02-20	Klebsiella oxytoca	R	R	S	S	R	R	S	I	S	S	S	S	S	R	S	S
NSP118-2	2022-02-20	Klebsiella oxytoca	R	R	S	S	R	R	R	R	S	S	R	S	S	S	S	R
SSI0599-2	2022-03-11	Klebsiella oxytoca	R	R	R	S	R	R	I	R	S	S	R	R	S	R	R	R
AMR011	2022-04-08	Klebsiella pneumoniae	R	R	R	S	R	R	R	R	S	S	R	R	S	S	S	R
AMR027-2	2022-04-10	Klebsiella pneumoniae	R	R	R	R	R	R	R	R	S	S	R	R	S	R	R	R
AMR044-2	2022-04-12	Klebsiella pneumoniae	R	R	R	S	I	S	S	S	S	S	S	S	S	S	S	R
AMR052-1	2022-04-12	Klebsiella pneumoniae	R	R	R	S	R	R	R	R	S	S	R	R	S	S	S	R
AMR054	2022-04-07	Klebsiella pneumoniae	R	R	R	R	R	R	R	R	R	S	S	S	S	S	S	S
AMR055	2022-04-10	Klebsiella pneumoniae	R	R	R	R	R	R	R	R	S	S	S	S	S	R	R	R
AMR063-1	2022-04-11	Klebsiella pneumoniae	R	R	R	R	R	R	R	R	S	S	R	R	S	R	R	R
AMR079	2022-04-08	Klebsiella pneumoniae	R	R	R	R	R	R	R	R	S	S	R	R	S	R	S	R
AMR102	2022-04-07	Klebsiella pneumoniae	R	R	R	R	R	R	R	R	S	S	R	R	S	R	R	I
AMR107-2	2022-04-12	Klebsiella pneumoniae	R	R	S	S	R	R	I	R	S	S	R	R	S	S	S	R
AMR124	2022-04-07	Klebsiella pneumoniae	R	R	R	R	R	R	R	R	S	S	R	R	S	S	S	R
AMR127	2022-04-07	Klebsiella pneumoniae	R	R	S	S	I	S	S	S	S	S	S	S	S	S	S	S
AMR136	2022-04-09	Klebsiella pneumoniae	R	R	S	S	I	S	S	S	S	S	S	S	S	S	S	S
AMR170	2022-04-08	Klebsiella pneumoniae	R	R	R	R	R	R	R	R	S	S	R	R	R	R	R	R
AMR212-2	2022-04-20	Klebsiella pneumoniae	R	R	R	R	R	R	R	R	R	R	R	R	R	S	S	R
AMR222	2022-04-09	Klebsiella pneumoniae	R	R	R	R	R	R	R	R	R	R	R	R	S	R	R	R
AMR224	2022-04-12	Klebsiella pneumoniae	S	R	S	S	I	S	S	S	S	S	S	S	S	S	S	S
AMR230	2022-04-08	Klebsiella pneumoniae	S	R	S	S	I	S	S	S	S	S	S	S	S	S	S	S
AMR234	2022-04-08	Klebsiella pneumoniae	R	R	R	S	R	R	R	R	S	S	R	R	S	S	S	R
AMR235	2022-04-08	Klebsiella pneumoniae	R	R	R	S	R	R	R	R	S	S	R	R	S	R	S	R
AMR246	2022-04-07	Klebsiella pneumoniae	R	R	R	R	R	R	R	R	S	S	R	R	R	S	S	R
AMR256	2022-04-07	Klebsiella pneumoniae	R	R	R	S	I	S	S	S	S	S	S	S	R	S	S	R
AMR280	2022-04-07	Klebsiella pneumoniae	R	R	R	R	R	R	R	R	R	S	R	R	S	R	R	S
AMR313	2022-04-20	Klebsiella pneumoniae	R	R	R	R	R	R	R	R	S	S	R	R	S	R	R	R
AMR332	2022-04-08	Klebsiella pneumoniae	S	R	S	S	I	S	S	S	S	S	S	S	S	S	S	S
AMR362	2022-04-07	Klebsiella pneumoniae	R	R	R	R	R	R	R	R	S	S	R	R	S	R	R	R
AMR363	2022-04-07	Klebsiella pneumoniae	R	R	R	R	R	R	R	R	S	S	R	R	S	R	R	R
AMR364-2	2022-04-12	Klebsiella pneumoniae	R	R	R	R	R	R	R	R	S	S	R	R	R	R	R	R
AMR373	2022-04-11	Klebsiella pneumoniae	R	R	R	R	R	R	R	R	S	S	R	R	S	R	R	R
AMR379-2	2022-04-12	Klebsiella pneumoniae	R	R	R	R	R	R	R	R	S	S	R	R	S	R	R	R
AMR391	2022-04-07	Klebsiella pneumoniae	R	R	R	R	R	R	R	R	S	S	R	R	S	R	R	R
AMR392-2	2022-04-12	Klebsiella pneumoniae	R	R	R	R	R	R	R	R	S	S	R	R	S	R	R	R
AMR399	2022-04-12	Klebsiella pneumoniae	R	R	R	R	R	R	R	R	S	S	R	R	S	R	R	R
AMR402	2022-04-12	Klebsiella pneumoniae	R	R	R	R	R	R	R	R	S	S	R	R	S	R	R	R
AMR407-2	2022-04-12	Klebsiella pneumoniae	R	R	R	S	R	S	S	S	S	S	S	S	S	R	S	S
AMR409	2022-04-08	Klebsiella pneumoniae	R	R	R	R	R	R	R	R	R	R	R	R	R	R	R	R
AMR438	2022-04-12	Klebsiella pneumoniae	R	R	R	R	R	R	R	R	S	S	R	R	R	S	S	R
AMR446	2022-04-20	Klebsiella pneumoniae	R	R	S	S	I	S	S	S	S	S	S	S	S	S	S	S
AMR480-2	2022-04-08	Klebsiella pneumoniae	R	R	R	S	R	R	R	R	S	S	R	R	S	R	R	R
AMR485	2022-04-12	Klebsiella pneumoniae	R	R	R	R	R	R	R	R	S	S	R	R	S	S	S	R
AMRs005-1	2022-04-21	Klebsiella pneumoniae	R	R	R	R	R	R	R	R	S	S	R	R	S	R	R	R
AMRs007-2	2022-04-13	Klebsiella pneumoniae	R	R	R	R	R	R	R	R	S	S	R	R	S	S	S	R
AMRs008	2022-04-11	Klebsiella pneumoniae	R	R	R	R	R	R	R	R	S	S	R	R	S	S	S	R
AMRs018-2	2022-04-10	Klebsiella pneumoniae	R	R	S	S	R	R	R	R	S	S	R	S	S	S	S	R
AMRs022-1	2022-04-11	Klebsiella pneumoniae	R	R	S	S	I	S	S	S	S	S	S	S	S	S	S	S
AMRs026-2	2022-04-21	Klebsiella pneumoniae	R	R	S	S	R	R	R	R	S	S	R	S	S	S	S	R
AMRs029	2022-04-10	Klebsiella pneumoniae	R	R	S	S	R	R	R	R	S	S	R	S	S	S	S	R
AMRs036	2022-04-10	Klebsiella pneumoniae	R	R	R	R	R	R	R	R	R	I	R	R	S	S	S	R
AMRs038	2022-04-10	Klebsiella pneumoniae	R	R	R	R	R	R	R	R	S	S	R	R	R	R	R	R
AMRs039-1	2022-04-10	Klebsiella pneumoniae	R	R	S	S	R	R	R	R	S	S	R	R	S	R	R	S
AMRs047-2	2022-04-13	Klebsiella pneumoniae	R	R	R	R	R	R	R	R	S	S	R	R	S	S	S	R
AMRs062	2022-04-11	Klebsiella pneumoniae	R	R	S	S	R	R	I	R	S	S	S	R	S	R	R	R
AMRs064	2022-04-11	Klebsiella pneumoniae	R	R	S	S	R	R	R	R	S	S	R	R	S	S	S	R
AMRs065-2	2022-04-11	Klebsiella pneumoniae	R	R	R	R	R	R	R	R	S	S	R	R	S	R	R	R
AMRs067	2022-04-11	Klebsiella pneumoniae	R	R	R	S	R	R	R	R	S	S	R	R	S	S	S	R
AMRs087-2	2022-04-12	Klebsiella pneumoniae	R	R	R	S	R	R	R	R	R	S	R	R	S	R	R	R
AMRs089	2022-04-21	Klebsiella pneumoniae	R	R	S	S	R	R	R	R	S	S	R	R	S	R	R	R
AMRs094	2022-04-21	Klebsiella pneumoniae	R	R	S	S	R	R	R	R	S	S	R	R	S	S	S	R
AMRs098	2022-04-21	Klebsiella pneumoniae	R	R	S	S	I	S	S	S	S	S	S	S	S	S	S	S
AMRs104	2022-04-21	Klebsiella pneumoniae	R	R	R	R	R	R	R	R	S	S	R	R	S	S	S	R
AMRs106	2022-04-21	Klebsiella pneumoniae	R	R	R	R	R	R	R	R	R	S	R	R	S	R	R	R
AMRs118	2022-04-22	Klebsiella pneumoniae	R	R	R	R	R	R	R	R	S	S	R	R	S	R	R	R
AMRs120	2022-04-22	Klebsiella pneumoniae	R	R	R	R	R	R	R	R	R	S	R	R	R	R	R	R
AMRs121	2022-04-21	Klebsiella pneumoniae	R	R	R	R	R	R	R	R	S	S	R	R	S	R	R	R
AMRs122	2022-04-21	Klebsiella pneumoniae	R	R	R	R	R	R	R	R	S	S	R	R	S	R	R	R
AMRs123-2	2022-04-12	Klebsiella pneumoniae	R	R	R	R	R	R	R	R	S	S	R	R	S	R	R	R
AMRs131	2022-04-21	Klebsiella pneumoniae	R	R	S	S	R	R	R	R	S	S	S	S	R	R	R	R
AMRs132-1	2022-04-21	Klebsiella pneumoniae	R	R	R	R	R	R	R	R	R	R	R	R	R	R	R	R
AMRs142	2022-04-21	Klebsiella pneumoniae	R	R	S	S	R	R	R	R	S	S	R	R	S	S	S	R
AMRs143	2022-04-21	Klebsiella pneumoniae	R	R	R	R	R	R	R	R	S	S	R	R	S	R	R	R
AMRs147	2022-04-21	Klebsiella pneumoniae	R	R	S	S	R	R	R	R	S	S	S	S	S	R	R	R
AMRs151	2022-04-21	Klebsiella pneumoniae	R	R	R	S	R	R	R	R	S	S	R	R	S	S	S	R
AMRs156-1	2022-04-12	Klebsiella pneumoniae	R	R	R	R	R	R	R	R	S	S	R	R	S	R	R	R
AMRs165	2022-04-09	Klebsiella pneumoniae	R	R	R	R	R	R	R	R	S	S	R	R	S	R	R	R
AMRs167	2022-04-13	Klebsiella pneumoniae	R	R	R	R	R	R	R	R	S	S	R	R	S	S	S	R
AMRs168	2022-04-13	Klebsiella pneumoniae	R	R	S	S	R	R	R	R	S	S	R	R	S	S	S	R
AMRs177	2022-04-13	Klebsiella pneumoniae	R	R	S	S	R	R	R	R	S	S	R	S	S	S	S	R
AMRs178-2	2022-04-13	Klebsiella pneumoniae	R	R	R	R	R	R	R	R	S	S	R	R	S	R	R	R
AMRs187	2022-04-13	Klebsiella pneumoniae	R	R	R	R	R	R	R	R	S	S	R	R	S	R	R	R
AMRs188	2022-04-13	Klebsiella pneumoniae	R	R	S	S	I	S	S	S	S	S	S	S	S	S	S	R
AMRs189	2022-04-13	Klebsiella pneumoniae	R	R	R	R	R	R	R	R	S	S	R	R	S	R	R	R
AMRs190	2022-04-13	Klebsiella pneumoniae	R	R	R	R	R	R	R	R	S	S	R	R	S	R	R	R
AMRs194	2022-04-13	Klebsiella pneumoniae	R	R	R	R	R	R	R	R	S	S	R	R	R	R	R	R
AMRs203	2022-04-13	Klebsiella pneumoniae	R	R	R	R	R	R	R	R	S	S	R	R	S	R	R	R
AMRs214	2022-04-13	Klebsiella pneumoniae	R	R	S	S	R	R	R	R	S	S	R	S	S	S	S	R
AMRs221-2	2022-04-14	Klebsiella pneumoniae	R	R	R	R	R	R	R	R	S	R	R	R	S	R	R	R
AMRs226	2022-04-09	Klebsiella pneumoniae	R	R	R	R	R	R	R	R	S	S	R	R	R	R	R	R
AMRs233	2022-04-13	Klebsiella pneumoniae	R	R	R	R	R	S	S	S	S	S	R	R	R	R	R	R
AMRs235	2022-04-13	Klebsiella pneumoniae	R	R	R	S	R	R	R	R	R	S	R	R	S	R	R	R
AMRs250	2022-04-20	Klebsiella pneumoniae	R	R	R	R	R	R	R	R	S	S	R	R	R	R	R	R
AMRs270	2022-04-12	Klebsiella pneumoniae	R	R	R	R	R	R	R	R	S	S	R	R	S	R	R	R
AMRs287-2	2022-04-12	Klebsiella pneumoniae	R	R	R	S	I	S	S	S	R	S	S	S	S	S	S	S
MBC040-1	2022-04-15	Klebsiella pneumoniae	R	R	R	R	R	R	R	R	S	S	R	R	S	R	R	R
MBC076	2022-04-15	Klebsiella pneumoniae	R	R	S	S	I	S	S	S	S	S	S	S	S	S	S	S
MBC080-1	2022-04-16	Klebsiella pneumoniae	R	R	S	S	I	S	S	S	S	S	S	S	S	S	S	S
NSP007	2022-02-20	Klebsiella pneumoniae	R	R	R	R	R	R	R	R	R	S	R	R	S	R	R	R
NSP019	2022-02-20	Klebsiella pneumoniae	R	R	R	S	R	R	I	R	S	S	R	R	S	R	R	R
NSP020	2022-02-20	Klebsiella pneumoniae	R	R	R	R	R	R	R	R	S	S	R	R	S	R	R	R
NSP029	2022-02-12	Klebsiella pneumoniae	R	R	S	S	I	S	S	S	S	S	S	S	S	S	S	S
NSP031	2022-02-20	Klebsiella pneumoniae	R	R	R	R	R	R	R	R	S	S	R	R	S	R	R	R
NSP043	2022-02-20	Klebsiella pneumoniae	R	R	R	R	R	R	R	R	S	S	R	R	S	S	S	R
NSP047	2022-02-20	Klebsiella pneumoniae	R	R	R	R	R	R	R	R	S	S	R	R	S	S	S	S
NSP050	2022-02-20	Klebsiella pneumoniae	R	R	R	R	R	R	R	R	S	S	R	R	S	R	R	R
NSP053	2022-02-20	Klebsiella pneumoniae	R	R	R	R	R	R	R	R	S	S	R	R	S	R	R	R
NSP058	2022-02-20	Klebsiella pneumoniae	R	R	R	R	R	R	R	R	R	S	R	R	S	S	S	R
NSP063-1	2022-02-12	Klebsiella pneumoniae	R	R	R	R	R	R	R	R	S	S	R	R	S	R	R	R
NSP064-1	2022-02-20	Klebsiella pneumoniae	R	R	R	R	R	R	R	R	S	S	R	R	S	S	S	S
NSP069	2022-02-20	Klebsiella pneumoniae	R	R	R	R	R	R	R	R	S	S	R	R	S	R	R	R
NSP071	2022-02-20	Klebsiella pneumoniae	R	R	R	R	R	R	R	R	S	S	R	R	S	S	S	R
NSP084	2022-02-20	Klebsiella pneumoniae	R	R	R	R	R	R	R	R	S	S	R	R	S	R	R	R
NSP092-1	2022-02-20	Klebsiella pneumoniae	R	R	R	S	R	R	R	R	S	S	R	R	S	S	S	R
NSP103-1	2022-02-20	Klebsiella pneumoniae	R	R	R	R	R	R	R	R	S	S	R	R	S	S	S	S
NSP109	2022-02-20	Klebsiella pneumoniae	R	R	R	R	R	R	R	R	R	S	R	R	S	R	R	R
NSP136	2022-02-20	Klebsiella pneumoniae	R	R	R	R	R	R	R	R	S	S	R	R	S	R	R	R
NSP156-2	2022-02-20	Klebsiella pneumoniae	R	R	R	R	R	R	R	R	S	S	R	R	S	S	S	S
NSP310-2	2022-02-12	Klebsiella pneumoniae	R	R	S	S	I	S	S	S	S	S	S	S	S	S	S	S
NSP392-2	2022-02-12	Klebsiella pneumoniae	R	R	R	R	R	R	R	R	S	S	R	R	S	R	R	R
NSP485	2022-02-12	Klebsiella pneumoniae	R	R	R	R	R	R	R	R	S	S	R	R	S	S	S	R
RTI014	2022-04-23	Klebsiella pneumoniae	R	R	R	R	R	R	R	R	S	S	R	R	S	R	R	R
RTI026-2	2022-04-22	Klebsiella pneumoniae	R	R	R	R	R	R	R	R	R	S	R	R	R	R	R	R
RTI030	2022-04-22	Klebsiella pneumoniae	R	R	S	S	R	R	R	R	S	S	S	S	S	R	R	I
RTI034-1	2022-04-22	Klebsiella pneumoniae	R	R	R	R	R	R	R	R	S	S	R	R	S	R	R	R
RTI036-2	2022-04-22	Klebsiella pneumoniae	R	R	S	S	R	R	R	R	S	S	S	S	S	R	R	I
RTI038	2022-04-22	Klebsiella pneumoniae	R	R	S	S	R	R	R	R	S	S	S	S	S	R	R	R
RTI050	2022-04-22	Klebsiella pneumoniae	R	R	R	R	R	R	R	R	S	S	R	R	S	S	S	R
RTI055	2022-04-22	Klebsiella pneumoniae	R	R	S	S	R	R	R	R	S	S	S	S	S	R	R	R
RTI062	2022-04-22	Klebsiella pneumoniae	R	R	R	R	R	R	R	R	S	S	R	R	S	R	R	R
RTI071	2022-04-22	Klebsiella pneumoniae	R	R	S	S	I	S	S	S	S	S	S	S	S	S	S	R
RTI077-1	2022-04-22	Klebsiella pneumoniae	R	R	S	S	I	S	S	S	S	S	S	S	S	S	S	I
RTI079-1	2022-04-22	Klebsiella pneumoniae	R	R	R	R	I	S	S	S	S	S	S	S	S	S	S	I
RTI086-1	2022-04-22	Klebsiella pneumoniae	R	R	R	R	R	R	R	R	S	S	R	R	S	R	R	R
RTI105-1	2022-04-22	Klebsiella pneumoniae	R	R	R	R	R	R	R	R	S	S	R	R	S	R	R	R
SSI0004-2	2022-03-12	Klebsiella pneumoniae	R	R	R	R	R	R	R	R	R	S	R	R	S	R	R	R
SSI0006	2022-03-12	Klebsiella pneumoniae	R	R	R	S	R	R	R	R	S	S	S	R	S	R	R	R
SSI0059	2022-03-12	Klebsiella pneumoniae	R	R	R	R	R	R	R	R	S	S	R	R	S	R	R	R
SSI0085-2	2022-03-12	Klebsiella pneumoniae	R	R	R	R	R	R	R	R	S	S	R	R	S	R	R	R
SSI0108	2022-03-11	Klebsiella pneumoniae	R	R	R	R	R	R	R	R	S	S	R	R	S	R	R	R
SSI0151-3	2022-03-12	Klebsiella pneumoniae	R	R	R	R	R	R	R	R	S	S	S	R	S	R	R	R
SSI0276	2022-03-13	Klebsiella pneumoniae	R	R	S	S	R	R	R	R	S	S	S	R	S	R	R	R
SSI0284-2	2022-03-13	Klebsiella pneumoniae	R	R	R	R	R	R	R	R	R	R	R	R	R	R	R	R
SSI0286	2022-04-23	Klebsiella pneumoniae	R	R	R	S	R	R	R	R	S	S	S	R	S	R	R	R
SSI0361-2	2022-03-13	Klebsiella pneumoniae	R	R	R	R	R	R	R	R	S	S	R	R	R	R	R	R
SSI0402-1	2022-03-12	Klebsiella pneumoniae	R	R	R	R	R	R	R	R	S	S	R	R	S	R	R	R
SSI0408-2	2022-03-11	Klebsiella pneumoniae	R	R	R	R	R	R	R	R	S	S	R	R	R	R	R	R
SSI0481	2022-03-17	Klebsiella pneumoniae	R	R	R	R	R	R	R	R	R	R	R	R	R	R	R	R
SSI0551-1	2022-03-12	Klebsiella pneumoniae	R	R	R	R	R	R	R	R	R	S	S	S	S	S	S	S
SSI0564-3	2022-03-10	Klebsiella pneumoniae	R	R	R	R	R	R	R	R	S	S	R	R	S	R	R	S
SSI0565	2022-03-11	Klebsiella pneumoniae	R	R	R	R	R	R	R	R	S	S	R	R	S	S	S	R
SSI0582-2	2022-03-11	Klebsiella pneumoniae	R	R	R	R	R	R	R	R	S	S	R	R	S	R	R	R
SSI0591	2022-03-10	Klebsiella pneumoniae	R	R	S	S	I	S	S	S	S	S	S	S	S	S	S	S
SSI0591-2	2022-03-12	Klebsiella pneumoniae	R	R	R	R	R	R	R	R	R	S	R	R	S	R	R	R
SSI0603	2022-03-11	Klebsiella pneumoniae	R	R	R	R	R	R	R	R	S	S	R	R	S	S	S	R
SSI0851-1	2022-03-11	Klebsiella pneumoniae	R	R	R	R	R	R	R	R	S	S	R	R	R	S	S	R
SSI0866-1	2022-03-11	Klebsiella pneumoniae	R	R	R	R	R	R	R	R	S	S	S	R	S	R	R	R
SSI1026	2022-03-13	Klebsiella pneumoniae	R	R	R	R	R	R	R	R	S	S	R	R	S	R	R	R
SSI1037	2022-03-13	Klebsiella pneumoniae	R	R	S	S	R	R	R	R	S	S	S	R	S	R	R	R
SSI1055-2	2022-03-17	Klebsiella pneumoniae	R	R	R	S	R	R	R	R	S	S	S	S	S	R	R	R
SSI1068	2022-03-17	Klebsiella pneumoniae	R	R	R	R	R	R	R	R	S	S	R	R	R	R	R	R
SSI1131	2022-03-17	Klebsiella pneumoniae	R	R	R	R	R	R	R	R	S	S	R	R	S	R	R	R
SSI1132	2022-03-13	Klebsiella pneumoniae	R	R	R	R	R	R	R	R	S	S	R	R	S	R	R	R
SSI1150-1	2022-03-13	Klebsiella pneumoniae	R	R	R	S	R	R	R	R	S	S	S	R	S	R	R	S
AMR090	2022-04-08	Klebsiella variicola	R	R	S	S	I	S	S	S	S	S	S	S	S	S	S	S
AMR135	2022-04-12	Klebsiella variicola	R	R	S	S	I	S	S	S	S	S	S	S	S	S	S	S
AMR152	2022-04-07	Klebsiella variicola	R	R	S	S	I	S	S	S	S	S	S	S	S	S	S	S
AMR161	2022-04-07	Klebsiella oxytoca	R	R	R	S	R	R	I	R	S	S	R	R	S	R	R	R
AMR162	2022-04-08	Klebsiella variicola	R	R	S	R	R	R	R	R	R	R	R	S	S	S	S	R
AMR184	2022-04-07	Klebsiella variicola	R	R	S	S	I	S	S	S	S	S	S	S	S	S	S	S
AMR203	2022-04-08	Klebsiella variicola	R	R	S	S	I	S	S	S	S	S	S	S	S	S	S	S
AMR211	2022-04-11	Klebsiella variicola	R	R	R	S	R	R	R	R	S	S	S	R	S	R	R	R
AMR232-1	2022-04-20	Klebsiella variicola	R	R	S	S	I	S	S	S	S	S	S	S	S	S	S	S
AMR240	2022-04-08	Klebsiella variicola	R	R	S	S	I	S	S	S	S	S	S	S	S	S	S	S
AMR241	2022-04-07	Klebsiella variicola	R	R	S	S	I	S	S	S	S	S	S	S	S	S	S	S
AMR268-2	2022-04-20	Klebsiella variicola	R	R	R	R	R	R	R	R	S	S	S	R	S	R	R	R
AMR321	2022-04-07	Klebsiella variicola	R	R	S	S	R	R	R	R	S	S	S	S	S	R	R	S
AMR397-2	2022-04-07	Leclercia adecarboxylata	R	R	R	S	R	R	I	R	S	S	R	R	S	S	R	R
AMR400-2	2022-04-12	Klebsiella variicola	R	R	S	S	R	S	S	S	S	S	S	S	S	S	S	S
AMR433	2022-04-20	Klebsiella variicola	R	R	R	R	R	R	R	R	S	S	R	R	S	R	R	R
AMR450	2022-04-12	Klebsiella variicola	R	R	R	S	R	R	R	R	R	S	S	S	S	S	S	R
AMR452	2022-04-07	Klebsiella variicola	R	R	R	R	R	R	R	R	S	S	R	R	S	R	R	R
AMR453	2022-04-08	Klebsiella variicola	R	R	R	S	R	R	R	R	S	S	R	R	S	S	R	R
AMR455-1	2022-04-07	Klebsiella variicola	R	R	R	S	R	R	R	R	S	S	R	R	S	S	S	R
AMRs035	2022-04-10	Klebsiella variicola	R	R	R	R	R	R	R	R	R	S	R	R	S	R	R	R
AMRs070-1	2022-04-10	Klebsiella variicola	R	R	S	S	R	S	S	S	S	S	S	S	S	S	S	S
AMRs079	2022-04-10	Klebsiella variicola	R	R	S	S	R	S	S	S	S	S	S	S	S	S	S	S
AMRs080	2022-04-10	Klebsiella variicola	R	R	S	S	R	S	S	S	S	S	S	S	S	S	S	S
AMRs197	2022-04-13	Klebsiella variicola	R	R	S	S	R	R	R	R	S	S	R	R	S	R	R	S
AMRs258	2022-04-11	Klebsiella variicola	R	R	S	S	I	S	S	S	S	S	S	S	S	S	S	S
MBC008	2022-04-06	Klebsiella variicola	R	R	S	S	I	S	S	S	S	S	S	S	S	S	S	S
MBC017	2022-04-09	Klebsiella variicola	R	R	S	S	I	S	S	S	S	S	S	S	S	S	S	S
MBC018	2022-04-06	Klebsiella variicola	R	R	S	S	I	S	S	S	S	S	S	S	S	S	S	R
MBC020	2022-04-14	Klebsiella variicola	R	R	S	S	I	S	S	S	S	S	S	S	S	S	S	S
MBC036	2022-04-14	Klebsiella variicola	R	R	S	S	I	S	S	S	S	S	S	S	S	S	S	S
MBC039-2	2022-04-15	Klebsiella variicola	R	R	S	S	I	S	S	S	S	S	S	S	S	S	S	S
MBC042-1	2022-04-15	Klebsiella variicola	R	R	S	S	I	S	S	S	S	S	S	S	S	S	S	S
NSP015-2	2022-02-20	Proteus hauseri	R	R	R	S	R	S	S	S	S	S	S	S	S	S	S	S
NSP081	2022-02-20	Escherichia hermannii	R	R	R	R	R	R	R	R	R	S	R	R	S	R	R	R
NSP092-2	2022-02-20	Klebsiella variicola	R	R	R	R	R	R	R	R	S	S	R	R	S	S	S	R
NSP093	2022-02-20	Klebsiella variicola	R	R	R	S	R	R	R	R	R	S	R	R	S	S	S	R
NSP104	2022-02-20	Klebsiella variicola	R	R	R	R	R	R	R	R	S	S	R	R	S	S	R	R
NSP106-1	2022-02-20	Klebsiella variicola	R	R	R	R	R	R	R	R	S	S	R	R	S	S	S	R
NSP146	2022-02-20	Klebsiella variicola	R	R	R	S	R	R	R	R	R	S	R	R	S	S	S	R
NSP211	2022-02-12	Klebsiella variicola	R	R	R	S	R	R	R	R	S	S	S	R	S	R	R	R
NSP301-2	2022-02-12	Klebsiella pneumoniae	R	R	R	R	R	R	R	R	S	S	R	R	S	R	R	R
NSP400-2	2022-02-12	Klebsiella pneumoniae	R	R	R	R	R	R	R	R	S	S	R	R	S	R	R	R
SSI0486-1	2022-03-10	Klebsiella variicola	R	R	S	S	R	R	R	R	S	S	S	S	S	S	S	S
AMR337	2022-04-09	Leclercia adecarboxylata	R	S	-	S	R	S	S	S	S	S	S	S	S	S	S	S
AMRs202-1	2022-04-24	Leclercia adecarboxylata	R	S	-	S	R	S	S	S	S	S	S	S	S	S	S	S
SSI0588	2022-03-12	Leclercia adecarboxylata	R	R	-	S	R	R	R	R	S	S	R	S	S	S	R	R
SSI0609-2	2022-03-12	Leclercia adecarboxylata	R	R	R	S	R	R	I	R	S	S	R	R	S	S	R	R
AMR156	2022-04-09	Morganella morganii	R	R	R	R	R	R	R	R	R	S	R	R	S	S	S	S
AMRs227	2022-04-09	Morganella morganii	R	R	R	S	R	R	S	I	R	S	R	R	S	S	R	S
AMRs287-1	2022-04-11	Morganella morganii	R	R	R	R	R	R	R	R	S	S	R	R	S	R	R	R
SSI0271-1	2022-03-13	Morganella morganii	R	R	R	S	R	S	S	S	R	S	S	S	S	S	S	S
SSI0402-2	2022-03-12	Morganella morganii	R	R	R	S	R	R	S	I	R	S	R	R	S	R	R	S
AMR103	2022-04-24	Myroides odoratimimus	R	R	S	R	R	R	R	S	S	S	R	R	R	R	R	S
AMRs199	2022-04-09	Myroides odoratimimus	R	R	S	R	R	R	R	I	S	S	R	R	R	S	S	S
AMR326	2022-04-07	Proteus hauseri	R	R	R	S	R	S	S	S	S	S	S	S	S	S	S	S
AMR329	2022-04-08	Proteus hauseri	R	R	R	S	R	S	S	S	S	S	S	S	S	S	S	S
AMR340	2022-04-24	Proteus hauseri	R	R	R	S	R	S	S	S	S	S	S	S	S	S	S	S
AMRs083-1	2022-04-24	Proteus hauseri	R	R	S	S	R	R	I	I	R	S	S	S	S	S	S	S
AMRs108-1	2022-04-24	Proteus hauseri	R	R	R	S	R	S	S	S	S	S	S	S	S	R	S	S
SSI0151-2	2022-03-12	Proteus hauseri	R	I	S	S	R	S	S	S	S	S	S	S	S	S	S	S
SSI1050-A	2022-03-13	Proteus hauseri	R	R	S	S	R	S	S	S	S	S	S	S	S	S	S	S
AMR001	2022-04-24	Proteus mirabilis	R	S	S	S	R	S	S	S	S	S	S	S	S	S	S	S
AMR047-1	2022-04-23	Proteus mirabilis	R	R	R	S	R	R	S	R	S	S	S	R	S	R	R	I
AMR063-2	2022-04-24	Proteus mirabilis	R	S	S	S	I	S	S	S	S	S	S	S	S	S	S	S
AMR077	2022-04-24	Proteus mirabilis	R	S	S	S	I	S	S	S	S	S	S	S	S	S	S	S
AMR096	2022-04-08	Proteus mirabilis	R	S	S	S	I	S	S	S	S	S	S	S	S	S	S	S
AMR109	2022-04-24	Proteus mirabilis	R	S	S	S	I	S	S	S	S	S	S	S	S	S	S	S
AMR121	2022-04-08	Proteus mirabilis	R	S	S	S	I	S	S	S	S	S	S	S	S	S	S	S
AMR126	2022-04-23	Proteus mirabilis	R	S	S	S	I	S	S	S	S	S	S	S	S	S	S	S
AMR131	2022-04-08	Proteus mirabilis	R	S	S	S	I	S	S	S	S	S	S	S	S	S	S	S
AMR133	2022-04-08	Proteus mirabilis	R	S	S	S	R	S	S	S	S	S	S	S	S	S	S	S
AMR147	2022-04-08	Proteus mirabilis	R	S	S	S	I	S	S	S	S	S	S	S	S	S	S	S
AMR149-1	2022-04-24	Proteus mirabilis	R	S	S	S	I	S	S	S	S	S	S	S	S	S	S	S
AMR164	2022-04-24	Proteus mirabilis	R	S	S	S	I	S	S	S	S	S	S	S	S	S	S	S
AMR173	2022-04-24	Proteus mirabilis	R	S	S	S	I	S	S	S	S	S	S	S	S	S	S	S
AMR187	2022-04-23	Proteus mirabilis	R	S	S	S	I	S	S	S	S	S	S	S	S	S	S	S
AMR195	2022-04-24	Proteus mirabilis	R	S	S	S	I	S	S	S	S	S	S	S	S	S	S	S
AMR196	2022-04-24	Proteus mirabilis	R	S	S	S	I	S	S	S	S	S	S	S	S	S	S	S
AMR197	2022-04-24	Proteus mirabilis	R	S	S	S	I	S	S	S	S	S	S	S	S	S	S	S
AMR232-2	2022-04-09	Proteus mirabilis	R	S	S	S	I	S	S	S	S	S	S	S	S	S	S	S
AMR283-2	2022-04-08	Proteus mirabilis	R	S	S	S	I	S	S	S	S	S	S	S	S	S	S	S
AMR284	2022-04-24	Proteus mirabilis	R	S	S	S	I	S	S	S	S	S	S	S	S	S	S	S
AMR290-2	2022-04-11	Proteus mirabilis	R	R	R	S	R	R	S	R	S	S	R	R	S	R	R	R
AMR434	2022-04-24	Proteus mirabilis	R	S	S	S	I	S	S	S	S	S	S	S	S	S	S	S
AMR443	2022-04-23	Proteus mirabilis	R	S	S	S	I	S	S	S	S	S	S	S	S	S	S	S
AMR449	2022-04-23	Proteus mirabilis	R	S	S	S	I	S	S	S	S	S	S	S	S	S	S	R
AMRs025-2	2022-04-23	Proteus mirabilis	R	R	R	S	R	R	S	R	S	S	S	R	S	R	R	R
AMRs028-2	2022-04-24	Proteus mirabilis	R	R	R	S	R	R	S	R	S	S	S	R	S	R	R	R
AMRs031-2	2022-04-23	Proteus mirabilis	R	R	R	S	R	R	S	R	S	S	S	R	S	R	R	I
AMRs032-2	2022-04-23	Proteus mirabilis	R	R	R	S	R	R	S	R	S	S	S	R	S	R	R	R
AMRs040-1	2022-04-24	Proteus mirabilis	R	R	R	S	R	R	S	R	S	S	R	R	S	R	R	R
AMRs041-1	2022-04-23	Proteus mirabilis	R	R	R	S	R	R	S	R	S	S	R	R	S	R	R	R
AMRs047-1	2022-04-24	Proteus mirabilis	R	R	R	S	R	R	S	R	S	S	S	R	S	R	R	R
AMRs108	2022-04-23	Proteus mirabilis	R	R	R	S	R	S	S	S	S	S	S	S	S	S	S	S
AMRs153	2022-04-24	Proteus mirabilis	R	S	S	S	I	S	S	S	S	S	S	S	S	S	S	S
AMRs154-1	2022-04-24	Proteus mirabilis	R	S	S	S	I	S	S	S	S	S	S	S	S	S	S	S
AMRs155	2022-04-24	Proteus mirabilis	R	S	S	S	I	S	S	S	S	S	S	S	S	S	S	S
AMRs156-2	2022-04-23	Proteus mirabilis	R	S	S	S	I	S	S	S	S	S	S	S	S	S	S	S
AMRs157-2	2022-04-10	Proteus mirabilis	R	S	S	S	I	S	S	S	S	S	S	S	S	S	S	S
AMRs183	2022-04-24	Proteus mirabilis	R	S	S	S	I	S	S	S	S	S	S	S	S	S	S	S
AMRs292	2022-04-24	Proteus mirabilis	R	R	R	S	R	R	S	R	S	S	R	R	S	R	R	R
AMRs293	2022-04-24	Proteus mirabilis	R	R	S	S	R	R	S	R	S	S	R	R	S	R	R	R
RTI019	2022-04-23	Proteus mirabilis	R	R	R	S	R	R	S	R	S	S	R	R	S	R	R	R
RTI020-1	2022-04-23	Proteus mirabilis	R	R	R	S	R	R	S	R	S	S	R	R	S	R	R	R
RTI036-2	2022-04-23	Proteus mirabilis	R	R	R	S	R	R	S	R	S	S	R	R	S	R	R	R
RTI037-2	2022-04-23	Proteus mirabilis	R	R	S	S	R	R	S	R	S	S	R	R	S	R	R	R
RTI039	2022-04-23	Proteus mirabilis	R	R	S	S	R	R	S	R	S	S	R	R	S	R	R	R
RTI045	2022-04-23	Proteus mirabilis	R	R	R	S	R	R	S	R	S	S	R	R	S	R	R	R
RTI060	2022-04-23	Proteus mirabilis	R	R	R	S	R	R	S	R	S	S	R	R	S	R	R	R
RTI067-2	2022-04-23	Proteus mirabilis	R	R	R	R	R	R	S	R	S	S	R	R	S	R	R	R
RTI080-2	2022-04-23	Proteus mirabilis	R	R	R	S	R	R	S	R	S	S	R	R	S	R	R	R
RTI083	2022-04-23	Proteus mirabilis	R	R	R	S	R	R	S	R	S	S	R	R	S	R	R	R
RTI087-2	2022-04-23	Proteus mirabilis	R	R	S	S	R	R	S	R	S	S	R	R	S	R	R	R
RTI095	2022-04-23	Proteus mirabilis	R	R	R	S	R	R	S	R	S	S	R	R	S	R	R	R
SSI0014	2022-03-12	Proteus mirabilis	R	R	R	R	R	R	S	R	S	S	R	R	S	R	R	R
SSI0191	2022-03-12	Proteus mirabilis	R	R	R	S	R	R	R	R	S	S	R	R	S	R	R	R
SSI0365	2022-03-13	Proteus mirabilis	R	R	R	R	R	R	S	R	S	S	R	R	S	R	R	R
SSI0493-3	2022-03-13	Proteus mirabilis	R	R	R	R	R	R	S	R	S	S	R	R	S	R	R	R
SSI0504-2	2022-03-12	Proteus mirabilis	R	R	R	R	R	R	S	R	S	S	R	R	S	R	R	R
SSI0518-2	2022-03-11	Proteus mirabilis	R	R	R	S	R	R	R	R	S	S	R	R	R	S	S	R
SSI0551	2022-03-12	Proteus mirabilis	R	R	R	R	R	R	S	R	S	S	R	R	S	R	R	R
SSI0872-1	2022-03-12	Proteus mirabilis	R	R	R	R	R	R	S	R	S	S	R	R	S	R	R	R
SSI1055-1	2022-03-17	Proteus mirabilis	R	R	S	S	R	R	S	R	S	S	R	R	S	R	R	R
AMRs274	2022-04-23	Proteus vulgaris	R	R	S	S	R	R	S	S	S	S	S	S	S	S	S	S
SSI0488-2	2022-03-12	Proteus vulgaris	R	R	S	S	R	S	S	S	S	S	S	S	S	S	S	S
SSI0532-1	2022-03-12	Proteus vulgaris	R	R	S	S	R	S	S	S	S	S	S	S	S	S	S	S
SSI0564-2	2022-03-12	Proteus vulgaris	R	I	S	S	R	S	S	S	S	S	S	S	S	S	S	I
SSI0590	2022-03-11	Proteus vulgaris	R	R	S	S	R	S	S	S	S	S	R	S	S	S	S	R
SSI0591-1	2022-03-12	Proteus vulgaris	R	R	R	R	R	R	R	R	R	S	R	R	S	R	R	R
SSI0011	2022-03-17	Providencia rettgeri	R	R	R	S	R	S	S	S	S	S	S	S	S	S	S	S
AMR466	2022-04-12	Providencia stuartii	R	R	R	R	R	R	R	R	S	S	R	R	S	S	S	R
AMR255-1	2022-04-10	Pseudomonas aeruginosa	R	R	R	I	R	R	I	I	-	I	IE	S	S	-	I	-
AMR270	2022-04-11	Pseudomonas aeruginosa	R	R	R	I	R	R	I	I	-	I	IE	S	S	-	I	-
AMR279-1	2022-04-11	Pseudomonas aeruginosa	R	R	R	R	R	R	R	I	-	I	IE	S	R	-	R	-
AMR355	2022-04-07	Pseudomonas aeruginosa	R	R	R	R	R	R	R	R	-	I	IE	S	S	-	I	-
AMR364-1	2022-04-12	Pseudomonas aeruginosa	R	R	R	R	R	R	R	R	-	I	IE	S	S	-	I	-
AMR400-1	2022-04-12	Pseudomonas aeruginosa	R	I	R	I	R	R	I	I	-	R	IE	R	R	-	R	-
AMR405	2022-04-20	Pseudomonas aeruginosa	R	I	R	I	R	R	I	I	-	R	IE	R	R	-	R	-
AMRs041-2	2022-04-09	Pseudomonas aeruginosa	R	R	R	R	R	R	R	R	-	I	IE	R	S	-	R	-
AMRs113	2022-04-21	Pseudomonas aeruginosa	R	I	R	I	R	R	I	I	-	R	IE	R	R	-	R	-
AMRs126	2022-04-21	Pseudomonas aeruginosa	R	R	R	R	R	R	R	R	-	I	IE	S	S	-	I	-
AMRs211	2022-04-09	Pseudomonas aeruginosa	R	R	R	R	R	R	R	R	-	R	IE	R	R	-	R	-
AMRs230	2022-04-09	Pseudomonas aeruginosa	R	I	R	I	R	R	I	I	-	I	IE	S	S	-	I	-
AMRs291	2022-04-20	Pseudomonas aeruginosa	R	R	R	R	R	R	R	R	-	R	IE	R	S	-	I	-
NSP115-1	2022-02-20	Pseudomonas aeruginosa	R	I	R	I	R	R	I	I	-	S	IE	S	S	-	I	-
NSP400-1	2022-02-12	Pseudomonas aeruginosa	R	I	R	I	R	R	I	I	-	R	IE	R	R	-	R	-
RTI024	2022-04-22	Pseudomonas aeruginosa	R	R	R	I	R	R	I	I	-	R	IE	R	R	-	R	-
RTI026-2	2022-04-22	Pseudomonas aeruginosa	R	I	R	I	R	R	I	I	-	R	IE	R	R	-	R	-
RTI032	2022-04-22	Pseudomonas aeruginosa	R	I	R	I	R	R	I	I	-	I	IE	S	S	-	I	-
RTI040	2022-04-23	Pseudomonas aeruginosa	R	I	R	I	R	R	I	I	-	I	IE	S	S	-	I	-
RTI056-2	2022-04-22	Pseudomonas aeruginosa	R	I	R	I	R	R	I	I	-	I	IE	S	S	-	I	-
RTI076	2022-04-22	Pseudomonas aeruginosa	R	R	R	I	R	R	I	I	-	I	IE	S	S	-	R	-
RTI077-1	2022-04-23	Pseudomonas aeruginosa	R	R	R	R	R	R	R	I	-	I	IE	S	S	-	R	-
RTI079	2022-04-23	Pseudomonas aeruginosa	R	I	R	I	R	R	I	I	-	I	IE	S	S	-	R	-
RTI086-2	2022-04-22	Pseudomonas aeruginosa	R	R	R	R	R	R	R	R	-	I	IE	S	S	-	I	-
SSI0113	2022-03-10	Pseudomonas aeruginosa	R	R	R	I	R	R	I	I	-	I	IE	S	S	-	R	-
SSI0133	2022-03-10	Pseudomonas aeruginosa	R	I	R	I	R	R	I	I	-	I	IE	S	S	-	I	-
SSI0276	2022-03-13	Pseudomonas aeruginosa	R	R	R	R	R	R	R	I	-	I	IE	S	S	-	I	-
SSI0468	2022-03-11	Pseudomonas aeruginosa	R	R	R	R	R	R	R	R	-	R	IE	R	S	-	R	-
SSI0485-1	2022-03-13	Pseudomonas aeruginosa	R	R	R	R	R	R	R	R	-	R	IE	R	S	-	R	-
SSI0491	2022-03-17	Pseudomonas aeruginosa	R	R	R	R	R	R	R	R	-	R	IE	R	S	-	R	-
SSI0493-2	2022-03-13	Pseudomonas aeruginosa	R	R	R	R	R	R	R	R	-	R	IE	R	S	-	R	-
SSI0496	2022-03-13	Pseudomonas aeruginosa	R	R	R	R	R	R	R	R	-	R	IE	R	S	-	R	-
SSI0547-2	2022-03-11	Pseudomonas aeruginosa	R	R	R	R	R	R	R	R	-	I	IE	S	S	-	I	-
SSI0549	2022-03-12	Pseudomonas aeruginosa	R	R	R	R	R	R	R	R	-	I	IE	S	S	-	I	-
SSI0560	2022-03-10	Pseudomonas aeruginosa	R	I	R	I	R	R	I	I	-	I	IE	S	S	-	I	-
SSI0561	2022-03-11	Pseudomonas aeruginosa	R	R	R	R	R	R	R	I	-	I	IE	S	S	-	I	-
SSI0609-2	2022-03-10	Pseudomonas aeruginosa	R	R	R	R	R	R	R	R	-	I	IE	R	S	-	I	-
SSI1012	2022-02-08	Pseudomonas aeruginosa	R	R	R	R	R	R	R	R	-	I	IE	R	S	-	R	-
SSI1022	2022-03-10	Pseudomonas aeruginosa	R	R	R	R	R	R	R	I	-	I	IE	S	S	-	I	-
SSI1046	2022-03-17	Pseudomonas aeruginosa	R	I	R	I	R	R	I	I	-	I	IE	S	S	-	I	-
SSI1050	2022-03-13	Pseudomonas aeruginosa	R	I	R	I	R	R	I	I	-	I	IE	S	S	-	I	-
SSI1097-2	2022-03-13	Pseudomonas aeruginosa	R	I	R	I	R	R	R	I	-	R	IE	R	R	-	R	-
SSI1154	2022-03-13	Pseudomonas aeruginosa	R	R	R	R	R	R	R	R	-	R	IE	R	R	-	R	-
SSI0508-1	2022-03-12	Pseudomonas mendocina	R	I	-	I	R	-	R	I	-	S	IE	S	S	-	I	-
SSI0515	2022-03-11	Pseudomonas putida	R	R	-	R	R	-	R	R	-	R	IE	R	S	R	R	-
SSI0588-1	2022-03-12	Pseudomonas putida	R	R	-	R	R	-	R	R	-	R	IE	S	S	R	I	-
AMR237	2022-04-24	Pseudomonas sp	R	R	-	R	R	-	R	R	-	R	IE	S	S	-	R	-
AMR428	2022-04-20	Serratia marcescens	R	R	R	S	R	S	S	S	R	S	S	S	S	S	S	S
AMR436	2022-04-07	Serratia marcescens	R	R	R	S	R	R	R	R	R	S	S	S	S	S	S	S
AMR439	2022-04-20	Serratia marcescens	R	R	R	S	R	R	R	R	R	S	S	S	S	S	S	S
AMRs262	2022-04-11	Serratia marcescens	R	R	R	S	R	S	S	S	R	S	S	R	R	S	S	S
NSP015-1	2022-02-20	Serratia marcescens	R	R	R	S	R	R	R	R	R	S	S	S	S	S	S	S
NSP022	2022-02-20	Serratia marcescens	R	R	R	S	R	R	R	R	R	S	S	S	S	S	S	S
NSP024	2022-02-20	Serratia marcescens	R	R	R	S	R	R	R	R	R	S	S	S	S	S	S	S
NSP026	2022-02-20	Serratia marcescens	R	R	R	S	R	R	R	R	R	S	S	S	S	S	S	S
NSP040	2022-02-20	Serratia marcescens	R	R	R	S	R	S	S	S	R	S	S	S	S	S	S	S
NSP042	2022-02-20	Serratia marcescens	R	R	R	S	R	S	S	S	R	S	S	S	S	S	S	S
NSP049	2022-02-20	Serratia marcescens	R	R	R	S	R	S	S	S	R	S	S	S	S	S	S	S
NSP051	2022-02-20	Serratia marcescens	R	R	R	S	R	R	R	R	R	S	S	S	S	S	S	S
NSP060	2022-02-20	Serratia marcescens	R	R	R	S	R	S	S	S	R	S	S	S	S	S	S	S
NSP080	2022-02-20	Serratia marcescens	R	R	R	S	R	R	R	R	R	S	S	R	S	S	R	R
SSI0574	2022-03-11	Serratia marcescens	R	R	R	S	R	S	S	S	R	S	S	R	S	S	S	S
AMRs117-2	2022-04-13	Stenotrophomonas maltophilia	R	R	R	R	R	R	R	R	R	R	R	R	R	R	R	I
SSI0582-1	2022-03-11	Stenotrophomonas maltophilia	R	R	R	R	R	R	R	R	R	R	R	R	R	R	R	I

## Sheet: AST smmary
	SXT	CIP	MXF	AN	TM	GM	MEM	FOX	FEP	CAZ	CTX	CXM	TZP	AMC	PIP	AMP
R	508	422	373	95	486	431	106	231	472	442	628	691	307	640	636	763
%R	60.0473	49.8818	44.0898	11.2293	57.4468	50.9456	12.5296	27.305	55.792	52.2459	74.2317	81.6785	36.2884	75.6501	75.1773	90.1891
I	13	95		2			51		44	43	3	155	22		19
%I	1.53664	11.2293		0.236407			6.02837		5.20095	5.08274	0.35461	18.3215	2.60047		2.24586
S	278	329	302	749	360	368	689	442	204	235	193		391	184	65	64
%S	32.8605	38.8889	35.6974	88.5343	42.5532	43.4988	81.4421	52.2459	24.1135	27.7778	22.8132		46.2175	21.7494	7.68322	7.56501
IE/-	47		171			47		173	126	126	22		126	22	126	19
%IE/-	5.55556		20.2128			5.55556		20.4492	14.8936	14.8936	2.60047		14.8936	2.60047	14.8936	2.24586
Total	846	846	846	846	846	846	846	846	846	846	846	846	846	846	846	846

## Sheet: MAST disc result
Patient code	Microorganism	A	B	C	D	Interpretation
AMRs048-2	( Enterobacter sakazakii ) Cronobacter sakazakii	6	15	6	16	ESBL
AMR027	Acinetobacter baumannii	6	6	6	6	Equivocal	Equivocal further work requiredn - consider presence of carbapenemase using D73C
AMR038-1	Acinetobacter baumannii	6	6	6	6	Equivocal	Equivocal further work requiredn - consider presence of carbapenemase using D73C
AMR040	Acinetobacter baumannii	6	6	7	7	Negative	Confirm ESBL using D63C and Confirm AmpC using D69C
AMR070	Acinetobacter baumannii	6	17	6	16	ESBL
AMR071	Acinetobacter baumannii	6	6	6	6	Equivocal	Equivocal further work requiredn - consider presence of carbapenemase using D73C
AMR106	Acinetobacter baumannii	6	6	6	8	Negative
AMR108-2	Acinetobacter baumannii	6	6	6	6	Equivocal	Equivocal further work requiredn - consider presence of carbapenemase using D73C
AMR115	Acinetobacter baumannii	6	6	6	6	Equivocal	Equivocal further work requiredn - consider presence of carbapenemase using D73C
AMR165	Acinetobacter baumannii	6	6	6	6	Equivocal	Equivocal further work requiredn - consider presence of carbapenemase using D73C
AMR183	Acinetobacter baumannii	6	6	6	6	Equivocal	Equivocal further work requiredn - consider presence of carbapenemase using D73C
AMR212-1	Acinetobacter baumannii	6	6	6	6	Equivocal	Equivocal further work requiredn - consider presence of carbapenemase using D73C
AMR239	Acinetobacter baumannii	6	6	6	6	Equivocal	Equivocal further work requiredn - consider presence of carbapenemase using D73C
AMR310-2	Acinetobacter baumannii	6	25	6	27	ESBL
AMR323-1	Acinetobacter baumannii	6	6	6	7	Negative
AMR328	Acinetobacter baumannii	6	6	6	6	Equivocal	Equivocal further work requiredn - consider presence of carbapenemase using D73C
AMR334	Acinetobacter baumannii	6	6	6	8	Negative
AMR377	Acinetobacter baumannii	6	6	6	6	Equivocal	Equivocal further work requiredn - consider presence of carbapenemase using D73C
AMR388	Acinetobacter baumannii	6	6	6	6	Equivocal	Equivocal further work requiredn - consider presence of carbapenemase using D73C
AMR447	Acinetobacter baumannii	8	7	9	9	Negative	Confirm ESBL using D63C and Confirm AmpC using D69C
AMR467	Acinetobacter baumannii	6	6	6	6	Equivocal	Equivocal further work requiredn - consider presence of carbapenemase using D73C
AMR487	Acinetobacter baumannii	6	6	6	6	Equivocal	Equivocal further work requiredn - consider presence of carbapenemase using D73C
AMRs007-1	Acinetobacter baumannii	6	6	6	7	Negative
AMRs034	Acinetobacter baumannii	6	6	6	6	Equivocal	Equivocal further work requiredn - consider presence of carbapenemase using D73C
AMRs045-1	Acinetobacter baumannii	6	8	6	11	ESBL & AMPC
AMRs057	Acinetobacter baumannii	6	6	6	11	ESBL & AMPC
AMRs077	Acinetobacter baumannii	6	6	6	6	Equivocal	Equivocal further work requiredn - consider presence of carbapenemase using D73C
AMRs102	Acinetobacter baumannii	6	6	6	6	Equivocal	Equivocal further work requiredn - consider presence of carbapenemase using D73C
AMRs105	Acinetobacter baumannii	6	6	6	6	Equivocal	Equivocal further work requiredn - consider presence of carbapenemase using D73C
AMRs108	Acinetobacter baumannii	6	6	6	11	ESBL & AMPC
AMRs110	Acinetobacter baumannii	6	6	6	6	Equivocal	Equivocal further work requiredn - consider presence of carbapenemase using D73C
AMRs119-2	Acinetobacter baumannii	6	6	6	6	Equivocal	Equivocal further work requiredn - consider presence of carbapenemase using D73C
AMRs130-2	Acinetobacter baumannii	6	6	6	6	Equivocal	Equivocal further work requiredn - consider presence of carbapenemase using D73C
AMRs159	Acinetobacter baumannii	6	6	6	6	Equivocal	Equivocal further work requiredn - consider presence of carbapenemase using D73C
AMRs161-2	Acinetobacter baumannii	6	6	6	6	Equivocal	Equivocal further work requiredn - consider presence of carbapenemase using D73C
AMRs220	Acinetobacter baumannii	6	6	6	6	Equivocal	Equivocal further work requiredn - consider presence of carbapenemase using D73C
AMRs236	Acinetobacter baumannii	6	6	6	6	Equivocal	Equivocal further work requiredn - consider presence of carbapenemase using D73C
AMRs238	Acinetobacter baumannii	6	6	6	8	Negative
AMRs242	Acinetobacter baumannii	6	6	6	8	Negative
AMRs253	Acinetobacter baumannii	6	6	6	6	Equivocal	Equivocal further work requiredn - consider presence of carbapenemase using D73C
NSP002	Acinetobacter baumannii	6	6	6	6	Equivocal	Equivocal further work requiredn - consider presence of carbapenemase using D73C
NSP027	Acinetobacter baumannii	6	6	6	6	Equivocal	Equivocal further work requiredn - consider presence of carbapenemase using D73C
NSP057	Acinetobacter baumannii	6	6	6	6	Equivocal	Equivocal further work requiredn - consider presence of carbapenemase using D73C
NSP076	Acinetobacter baumannii	6	6	6	6	Equivocal	Equivocal further work requiredn - consider presence of carbapenemase using D73C
NSP108-1	Acinetobacter baumannii	6	6	6	6	Equivocal	Equivocal further work requiredn - consider presence of carbapenemase using D73C
NSP116-2	Acinetobacter baumannii	6	6	6	6	Equivocal	Equivocal further work requiredn - consider presence of carbapenemase using D73C
NSP117	Acinetobacter baumannii	6	6	6	6	Equivocal	Equivocal further work requiredn - consider presence of carbapenemase using D73C
NSP123-1	Acinetobacter baumannii	6	6	6	6	Equivocal	Equivocal further work requiredn - consider presence of carbapenemase using D73C
NSP126	Acinetobacter baumannii	6	6	6	6	Equivocal	Equivocal further work requiredn - consider presence of carbapenemase using D73C
NSP135-1	Acinetobacter baumannii	6	6	6	6	Equivocal	Equivocal further work requiredn - consider presence of carbapenemase using D73C
NSP137	Acinetobacter baumannii	6	6	6	6	Equivocal	Equivocal further work requiredn - consider presence of carbapenemase using D73C
NSP323-1	Acinetobacter baumannii	6	6	7	12	ESBL & AMPC
NSP357	Acinetobacter baumannii	6	6	8	7	ESBL & AMPC
NSP370	Acinetobacter baumannii	6	6	6	6	Equivocal	Equivocal further work requiredn - consider presence of carbapenemase using D73C
RTI050	Acinetobacter baumannii	6	6	6	6	Equivocal	Equivocal further work requiredn - consider presence of carbapenemase using D73C
RTI068-2	Acinetobacter baumannii	6	6	6	6	Equivocal	Equivocal further work requiredn - consider presence of carbapenemase using D73C
RTI069	Acinetobacter baumannii	6	17	6	18	ESBL
RTI082	Acinetobacter baumannii	6	6	6	6	Equivocal	Equivocal further work requiredn - consider presence of carbapenemase using D73C
RTI105	Acinetobacter baumannii	6	6	7	8	Further work required	Confirm ESBL using D63C and Confirm AmpC using D69C
SSI0024	Acinetobacter baumannii	6	6	6	6	Equivocal	Equivocal further work requiredn - consider presence of carbapenemase using D73C
SSI0050-B	Acinetobacter baumannii	6	6	6	6	Equivocal	Equivocal further work requiredn - consider presence of carbapenemase using D73C
SSI0104	Acinetobacter baumannii	6	6	6	6	Equivocal	Equivocal further work requiredn - consider presence of carbapenemase using D73C
SSI0126	Acinetobacter baumannii	6	6	7	12	ESBL & AMPC
SSI0127	Acinetobacter baumannii	6	6	6	6	Equivocal	Equivocal further work requiredn - consider presence of carbapenemase using D73C
SSI0146-1	Acinetobacter baumannii	6	20	6	20	ESBL
SSI0195-1	Acinetobacter baumannii	6	6	6	6	Equivocal	Equivocal further work requiredn - consider presence of carbapenemase using D73C
SSI0281	Acinetobacter baumannii	6	6	6	6	Equivocal	Equivocal further work requiredn - consider presence of carbapenemase using D73C
SSI0361-1	Acinetobacter baumannii	6	6	6	6	Equivocal	Equivocal further work requiredn - consider presence of carbapenemase using D73C
SSI0408	Acinetobacter baumannii	6	8	6	12	ESBL & AMPC
SSI0433	Acinetobacter baumannii	6	6	6	6	Equivocal	Equivocal further work requiredn - consider presence of carbapenemase using D73C
SSI0436	Acinetobacter baumannii	6	6	6	6	Equivocal	Equivocal further work requiredn - consider presence of carbapenemase using D73C
SSI0485-2	Acinetobacter baumannii	6	6	6	6	Equivocal	Equivocal further work requiredn - consider presence of carbapenemase using D73C
SSI0487-2	Acinetobacter baumannii	6	6	7	11	ESBL & AMPC
SSI0533	Acinetobacter baumannii	6	6	6	6	Equivocal	Equivocal further work requiredn - consider presence of carbapenemase using D73C
SSI0535-1	Acinetobacter baumannii	6	6	6	6	Equivocal	Equivocal further work requiredn - consider presence of carbapenemase using D73C
SSI0547-1	Acinetobacter baumannii	6	7	6	11	ESBL & AMPC
SSI0564-1	Acinetobacter baumannii	6	6	6	6	Equivocal	Equivocal further work requiredn - consider presence of carbapenemase using D73C
SSI0568	Acinetobacter baumannii	6	6	6	7	Negative
SSI0569-2	Acinetobacter baumannii	6	6	6	6	Equivocal	Equivocal further work requiredn - consider presence of carbapenemase using D73C
SSI0599-1	Acinetobacter baumannii	6	6	9	14	ESBL & AMPC
SSI0609-1	Acinetobacter baumannii	6	6	8	13	ESBL & AMPC
SSI0610	Acinetobacter baumannii	6	6	8	7	Negative
SSI0613	Acinetobacter baumannii	6	6	8	13	ESBL & AMPC
SSI0634	Acinetobacter baumannii	6	6	6	6	Equivocal	Equivocal further work requiredn - consider presence of carbapenemase using D73C
SSI0644	Acinetobacter baumannii	6	6	6	6	Equivocal	Equivocal further work requiredn - consider presence of carbapenemase using D73C
SSI0645	Acinetobacter baumannii	6	6	6	6	Equivocal	Equivocal further work requiredn - consider presence of carbapenemase using D73C
SSI0660	Acinetobacter baumannii	8	7	9	9	Further work required	Confirm ESBL using D63C and Confirm AmpC using D69C
SSI0855	Acinetobacter baumannii	6	6	9	14	ESBL & AMPC
SSI0856	Acinetobacter baumannii	6	6	7	8	Further work required	Confirm ESBL using D63C and Confirm AmpC using D69C
SSI0922	Acinetobacter baumannii	6	6	6	6	Equivocal	Equivocal further work requiredn - consider presence of carbapenemase using D73C
SSI1001	Acinetobacter baumannii	6	6	6	7	Negative
SSI1018	Acinetobacter baumannii	6	6	7	8	Further work required	Confirm ESBL using D63C and Confirm AmpC using D69C
SSI1034-1	Acinetobacter baumannii	6	6	6	6	Equivocal	Equivocal further work requiredn - consider presence of carbapenemase using D73C
SSI1035	Acinetobacter baumannii	6	17	6	16	ESBL
SSI1036	Acinetobacter baumannii	6	6	6	6	Equivocal	Equivocal further work requiredn - consider presence of carbapenemase using D73C
SSI1037	Acinetobacter baumannii	6	6	6	6	Equivocal	Equivocal further work requiredn - consider presence of carbapenemase using D73C
SSI1059	Acinetobacter baumannii	6	6	6	7	Negative
SSI1087	Acinetobacter baumannii	6	6	6	6	Equivocal	Equivocal further work requiredn - consider presence of carbapenemase using D73C
SSI1132-1	Acinetobacter baumannii	6	17	6	16	ESBL
SSI0621	Acinetobacter haemolyticus	6	6	6	6	Equivocal	Equivocal further work requiredn - consider presence of carbapenemase using D73C
SSI0636	Acinetobacter nosocomialis	6	21	6	23	ESBL
AMR052-2	Acinetobacter pittii	6	17	6	16	ESBL
AMR058	Acinetobacter pittii	6	6	6	6	Equivocal	Equivocal further work requiredn - consider presence of carbapenemase using D73C
AMRs241	Acinetobacter pittii	6	18	6	16	ESBL
SSI0030	Acinetobacter pittii	6	6	6	6	Equivocal	Equivocal further work requiredn - consider presence of carbapenemase using D73C
SSI0596	Acinetobacter pittii	6	6	6	6	Equivocal	Equivocal further work requiredn - consider presence of carbapenemase using D73C
SSI0601	Acinetobacter pittii	6	17	6	16	ESBL
SSI0612	Acinetobacter pittii	6	6	6	6	Equivocal	Equivocal further work requiredn - consider presence of carbapenemase using D73C
SSI1157	Acinetobacter pittii	6	19	6	15	ESBL
NSP100	Acinetobacter seifertii	6	16	6	17	ESBL
MBC059	Acinetobacter sp	6	9	13	14	AMPC
AMR016	Acinetobacter sp	6	8	6	11	ESBL & AMPC
AMR024	Acinetobacter sp	6	6	6	7	Negative
AMR044-1	Acinetobacter sp	6	8	6	11	ESBL & AMPC
SSI0586	Acinetobacter sp	6	8	6	11	ESBL & AMPC
SSI0614	Acinetobacter sp	6	8	6	11	ESBL & AMPC
RTI038	Acinetobacter sp	6	8	6	11	ESBL & AMPC
SSI197-2	Acinetobacter sp	6	21	6	23	ESBL
SSI1023	Acinetobacter sp	6	8	6	11	ESBL & AMPC
SSI0488-1	Acinetobacter towneri	6	21	6	23	ESBL
SSI0646	Acinetobacter ursingii	6	21	6	23	ESBL
SSI0866	Acinetobacter ursingii	6	8	6	11	ESBL & AMPC
SSI1050-B	Acinetobacter ursingii	6	6	6	6	Equivocal	Equivocal further work requiredn - consider presence of carbapenemase using D73C
AMRs082	Citrobacter freundii	6	17	6	21	ESBL
AMRs178-1	Citrobacter freundii	6	21	6	19	ESBL
AMRs182	Citrobacter freundii	6	22	6	29	ESBL
SSI0069	Citrobacter freundii	6	6	17	16	AMPC
SSI0271-2	Citrobacter freundii	6	8	14	16	AMPC
SSI1019	Citrobacter freundii	6	23	6	22	ESBL
SSI1042	Citrobacter freundii	6	6	19	20	AMPC
AMRs048-1	Citrobacter koseri	6	14	6	15	ESBL
AMR010-2	Enterobacter cloacae	6	21	6	20	ESBL
AMR038-2	Enterobacter cloacae	6	19	6	19	ESBL
AMR091	Enterobacter cloacae	6	21	6	20	ESBL
AMR099	Enterobacter cloacae	6	16	6	19	ESBL
AMR125	Enterobacter cloacae	6	19	6	20	ESBL
AMR145	Enterobacter cloacae	6	20	6	21	ESBL
AMR175	Enterobacter cloacae	6	17	6	17	ESBL
AMR181	Enterobacter cloacae	6	19	6	20	ESBL
AMR186	Enterobacter cloacae	6	21	6	20	ESBL
AMR223	Enterobacter cloacae	6	17	6	20	ESBL
AMR226	Enterobacter cloacae	6	18	6	19	ESBL
AMR229	Enterobacter cloacae	6	17	6	18	ESBL
AMR242	Enterobacter cloacae	6	6	6	14	ESBL & AMPC
AMR248	Enterobacter cloacae	6	15	6	17	ESBL
AMR278	Enterobacter cloacae	6	21	6	21	ESBL
AMR283-1	Enterobacter cloacae	6	19	6	21	ESBL
AMR289	Enterobacter cloacae	6	16	6	17	ESBL
AMR316	Enterobacter cloacae	6	17	6	20	ESBL
AMR394	Enterobacter cloacae	6	14	6	16	ESBL
AMR401-2	Enterobacter cloacae	6	17	6	20	ESBL
AMR442	Enterobacter cloacae	6	6	6	6	Equivocal	Equivocal further work requiredn - consider presence of carbapenemase using D73C
AMR444-2	Enterobacter cloacae	6	20	6	21	ESBL
AMR458	Enterobacter cloacae	6	21	6	20	ESBL
AMR460	Enterobacter cloacae	6	20	6	21	ESBL
AMR461	Enterobacter cloacae	6	17	6	18	ESBL
AMR464	Enterobacter cloacae	6	23	8	26	ESBL
AMR465	Enterobacter cloacae	6	16	6	17	ESBL
AMR469	Enterobacter cloacae	6	21	6	20	ESBL
AMR475	Enterobacter cloacae	6	6	15	15	AMPC
AMR477	Enterobacter cloacae	6	21	6	20	ESBL
AMR480-1	Enterobacter cloacae	6	6	13	13	AMPC
AMRs003	Enterobacter cloacae	6	21	6	20	ESBL
AMRs011	Enterobacter cloacae	6	20	6	21	ESBL
AMRs012-2	Enterobacter cloacae	6	17	6	18	ESBL
AMRs015	Enterobacter cloacae	6	23	8	26	ESBL
AMRs026-1	Enterobacter cloacae	6	6	11	12	AMPC
AMRs037	Enterobacter cloacae	6	20	6	20	ESBL
AMRs039-2	Enterobacter cloacae	6	6	8	11	ESBL & AMPC
AMRs043-2	Enterobacter cloacae	6	21	6	23	ESBL
AMRs073	Enterobacter cloacae	6	20	6	21	ESBL
AMRs081	Enterobacter cloacae	6	18	6	20	ESBL
AMRs085	Enterobacter cloacae	6	23	8	26	ESBL
AMRs088-2	Enterobacter cloacae	6	17	6	18	ESBL
AMRs096	Enterobacter cloacae	6	21	6	20	ESBL
AMRs119-1	Enterobacter cloacae	6	20	6	21	ESBL
AMRs138	Enterobacter cloacae	6	17	6	17	ESBL
AMRs141	Enterobacter cloacae	6	23	8	26	ESBL
AMRs152	Enterobacter cloacae	6	19	6	21	ESBL
AMRs173	Enterobacter cloacae	6	12	6	15	ESBL
AMRs207	Enterobacter cloacae	6	21	6	20	ESBL
AMRs218-2	Enterobacter cloacae	6	23	8	26	ESBL
AMRs219	Enterobacter cloacae	6	18	6	22	ESBL
AMRs259	Enterobacter cloacae	6	19	6	20	ESBL
AMRs267	Enterobacter cloacae	6	17	6	18	ESBL
AMRs269	Enterobacter cloacae	6	19	6	21	ESBL
AMRs271	Enterobacter cloacae	6	21	6	19	ESBL
AMRs272-2	Enterobacter cloacae	6	19	6	20	ESBL
AMRs295	Enterobacter cloacae	9	11	18	23	ESBL & AMPC
AMRs297	Enterobacter cloacae	6	6	6	14	ESBL & AMPC
AMRs298	Enterobacter cloacae	6	20	6	21	ESBL
MBC061	Enterobacter cloacae	6	20	6	22	ESBL
NSP032	Enterobacter cloacae	6	6	14	15	AMPC
NSP042-2	Enterobacter cloacae	6	6	15	15	AMPC
NSP067	Enterobacter cloacae	6	20	6	22	ESBL
NSP094	Enterobacter cloacae	6	21	6	22	ESBL
NSP095	Enterobacter cloacae	6	17	6	20	ESBL
NSP096	Enterobacter cloacae	6	9	6	18	ESBL & AMPC
NSP097	Enterobacter cloacae	6	18	6	20	ESBL
NSP107-3	Enterobacter cloacae	6	19	6	21	ESBL
NSP473	Enterobacter cloacae	6	21	6	20	ESBL
RTI044-3	Enterobacter cloacae	6	6	6	19	ESBL & AMPC
RTI058	Enterobacter cloacae	6	16	6	17	ESBL
RTI063	Enterobacter cloacae	6	22	6	23	ESBL
RTI068-1	Enterobacter cloacae	6	21	6	22	ESBL
RTI069-2	Enterobacter cloacae	6	18	6	19	ESBL
RTI077-1	Enterobacter cloacae	6	6	6	6	Equivocal	Equivocal further work requiredn - consider presence of carbapenemase using D73C
RTI077-2	Enterobacter cloacae	6	20	6	22	ESBL
RTI085-1	Enterobacter cloacae	6	20	6	22	ESBL
RTI088	Enterobacter cloacae	6	18	6	19	ESBL
RTI099	Enterobacter cloacae	6	18	6	17	ESBL
RTI120-2	Enterobacter cloacae	6	21	6	22	ESBL
SSI0031	Enterobacter cloacae	6	23	6	24	ESBL
SSI0166	Enterobacter cloacae	6	19	6	21	ESBL
SSI0178-2	Enterobacter cloacae	6	18	6	20	ESBL
SSI0187-1	Enterobacter cloacae	6	18	6	20	ESBL
SSI0192	Enterobacter cloacae	6	6	15	15	AMPC
SSI0199	Enterobacter cloacae	6	19	6	20	ESBL
SSI0508-2	Enterobacter cloacae	6	17	6	19	ESBL
SSI0588-2	Enterobacter cloacae	6	16	6	18	ESBL
SSI0614	Enterobacter cloacae	6	19	6	21	ESBL
SSI1013	Enterobacter cloacae	6	19	6	20	ESBL
SSI1034-2	Enterobacter cloacae	6	17	6	18	ESBL
SSI1078-1	Enterobacter cloacae	6	16	6	16	ESBL
SSI1152-2	Enterobacter cloacae	6	6	6	6	Equivocal	Equivocal further work requiredn - consider presence of carbapenemase using D73C
SSI1181	Enterobacter cloacae	6	20	6	22	ESBL
AMR029	Enterobacter kobei	6	6	6	19	ESBL & AMPC
AMRs087-1	Enterobacter kobei	6	20	6	20	ESBL
AMR098	Enterobacter sp	6	23	8	26	ESBL
NSP028	Enterobacter sp	6	16	6	18	ESBL
NSP464	Enterobacter sp	6	19	6	21	ESBL
SSI1087-2	Enterobacter sp	6	17	6	19	ESBL
AMR006-2	Escherichia coli	6	6	6	12	ESBL & AMPC
AMR025	Escherichia coli	6	20	6	20	ESBL
AMR026	Escherichia coli	6	20	9	21	ESBL
AMR039	Escherichia coli	6	23	6	25	ESBL
AMR076	Escherichia coli	6	24	6	25	ESBL
AMR137	Escherichia coli	6	22	10	21	ESBL
AMR143	Escherichia coli	6	21	6	23	ESBL
AMR148	Escherichia coli	6	23	6	24	ESBL
AMR151	Escherichia coli	6	20	6	19	ESBL
AMR167	Escherichia coli	6	22	6	23	ESBL
AMR208	Escherichia coli	6	20	6	20	ESBL
AMR236	Escherichia coli	6	16	11	17	ESBL
AMR244	Escherichia coli	6	24	6	25	ESBL
AMR279-2	Escherichia coli	6	19	6	20	ESBL
AMR290	Escherichia coli	6	19	6	18	ESBL
AMR331	Escherichia coli	6	18	6	18	ESBL
AMR338	Escherichia coli	6	20	6	21	ESBL
AMR346	Escherichia coli	6	14	6	17	ESBL
AMR348	Escherichia coli	6	22	6	21	ESBL
AMR354	Escherichia coli	6	8	6	11	ESBL & AMPC
AMR372	Escherichia coli	6	6	6	12	ESBL & AMPC
AMR374-2	Escherichia coli	6	21	7	20	ESBL
AMR379-1	Escherichia coli	6	16	6	17	ESBL
AMR390	Escherichia coli	6	20	6	20	ESBL
AMR418	Escherichia coli	6	20	9	21	ESBL
AMR427	Escherichia coli	6	23	6	25	ESBL
AMR430	Escherichia coli	6	21	6	23	ESBL
AMR462-1	Escherichia coli	6	24	6	25	ESBL
AMR483	Escherichia coli	6	22	10	21	ESBL
AMRs005-2	Escherichia coli	6	21	6	23	ESBL
AMRs018-1	Escherichia coli	6	23	6	24	ESBL
AMRs019	Escherichia coli	6	20	6	19	ESBL
AMRs021	Escherichia coli	6	22	6	23	ESBL
AMRs022-3	Escherichia coli	6	20	6	20	ESBL
AMRs027-1	Escherichia coli	6	16	11	18	ESBL
AMRs049	Escherichia coli	6	24	6	25	ESBL
AMRs054	Escherichia coli	6	19	6	20	ESBL
AMRs060	Escherichia coli	6	19	6	18	ESBL
AMRs061	Escherichia coli	6	18	6	18	ESBL
AMRs090	Escherichia coli	6	20	6	21	ESBL
AMRs091	Escherichia coli	6	14	6	17	ESBL
AMRs095	Escherichia coli	6	22	6	21	ESBL
AMRs100	Escherichia coli	6	6	6	12	ESBL & AMPC
AMRs109	Escherichia coli	6	21	7	20	ESBL
AMRs111	Escherichia coli	6	16	6	17	ESBL
AMRs112	Escherichia coli	6	20	6	20	ESBL
AMRs114	Escherichia coli	6	20	9	21	ESBL
AMRs117-1	Escherichia coli	6	23	6	25	ESBL
AMRs123-1	Escherichia coli	6	21	6	23	ESBL
AMRs126	Escherichia coli	6	24	6	25	ESBL
AMRs130-1	Escherichia coli	6	22	10	21	ESBL
AMRs132-2	Escherichia coli	6	21	6	23	ESBL
AMRs133	Escherichia coli	6	23	6	24	ESBL
AMRs135	Escherichia coli	6	20	6	19	ESBL
AMRs158	Escherichia coli	6	22	6	23	ESBL
AMRs166	Escherichia coli	6	20	6	20	ESBL
AMRs170-2	Escherichia coli	6	15	11	16	ESBL
AMRs172	Escherichia coli	6	24	6	25	ESBL
AMRs176	Escherichia coli	6	19	6	20	ESBL
AMRs179	Escherichia coli	6	19	6	18	ESBL
AMRs184	Escherichia coli	6	18	6	18	ESBL
AMRs192-1	Escherichia coli	6	20	6	21	ESBL
AMRs195	Escherichia coli	6	14	6	17	ESBL
AMRs200	Escherichia coli	6	22	6	21	ESBL
AMRs206-2	Escherichia coli	6	8	6	11	ESBL & AMPC
AMRs208	Escherichia coli	6	22	6	23	ESBL
AMRs215	Escherichia coli	6	20	6	20	ESBL
AMRs243	Escherichia coli	6	16	11	15	ESBL
AMRs244-2	Escherichia coli	6	22	6	23	ESBL
AMRs248	Escherichia coli	6	20	6	20	ESBL
AMRs252	Escherichia coli	6	20	6	20	ESBL
AMRs260	Escherichia coli	6	22	6	23	ESBL
AMRs261	Escherichia coli	6	20	6	20	ESBL
AMRs266	Escherichia coli	6	20	6	20	ESBL
AMRs284	Escherichia coli	6	8	14	16	AMPC
AMRs286-2	Escherichia coli	6	6	6	12	ESBL & AMPC
AMRs288	Escherichia coli	6	21	7	20	ESBL
AMRs300	Escherichia coli	6	20	6	20	ESBL
AMRs301-2	Escherichia coli	6	20	6	20	ESBL
MBC034	Escherichia coli	6	20	9	21	ESBL
MBC058	Escherichia coli	6	23	6	25	ESBL
MBC062	Escherichia coli	6	21	6	23	ESBL
MBC068	Escherichia coli	6	24	6	25	ESBL
MBC069-2	Escherichia coli	6	22	10	21	ESBL
MBC073	Escherichia coli	6	21	6	23	ESBL
MBC074	Escherichia coli	6	23	6	24	ESBL
MBC078	Escherichia coli	6	20	6	19	ESBL
MBC079	Escherichia coli	6	22	6	23	ESBL
MBC081	Escherichia coli	6	20	6	20	ESBL
MBC082-2	Escherichia coli	6	6	11	12	AMPC
MBC091	Escherichia coli	6	24	6	25	ESBL
MBC094	Escherichia coli	6	19	6	20	ESBL
NSP070-1	Escherichia coli	6	19	6	18	ESBL
NSP087	Escherichia coli	6	18	6	18	ESBL
NSP090	Escherichia coli	6	20	6	21	ESBL
NSP108-2	Escherichia coli	6	14	6	17	ESBL
NSP145	Escherichia coli	6	22	6	21	ESBL
NSP149	Escherichia coli	6	8	6	11	ESBL & AMPC
NSP157-2	Escherichia coli	6	20	6	20	ESBL
NSP323-2	Escherichia coli	6	21	7	20	ESBL
NSP418	Escherichia coli	6	20	6	20	ESBL
RTI004-2	Escherichia coli	6	20	6	20	ESBL
RTI016	Escherichia coli	6	20	9	21	ESBL
RTI020-1	Escherichia coli	6	23	6	25	ESBL
RTI032-1	Escherichia coli	6	21	6	23	ESBL
RTI034-2	Escherichia coli	6	24	6	25	ESBL
RTI035	Escherichia coli	6	22	10	21	ESBL
RTI037-1	Escherichia coli	6	21	6	23	ESBL
RTI061-2	Escherichia coli	6	23	6	24	ESBL
SSI0004-1	Escherichia coli	6	20	6	19	ESBL
SSI0029	Escherichia coli	6	22	6	23	ESBL
SSI0041	Escherichia coli	6	20	6	20	ESBL
SSI0077	Escherichia coli	6	6	11	12	AMPC
SSI0085-1	Escherichia coli	6	24	6	25	ESBL
SSI0109-1	Escherichia coli	6	19	6	20	ESBL
SSI0112	Escherichia coli	6	19	6	18	ESBL
SSI0122	Escherichia coli	6	18	6	18	ESBL
SSI0135	Escherichia coli	6	20	6	21	ESBL
SSI0142	Escherichia coli	6	14	6	17	ESBL
SSI0146-2	Escherichia coli	6	22	6	21	ESBL
SSI0153	Escherichia coli	6	20	6	20	ESBL
SSI0191	Escherichia coli	6	20	6	20	ESBL
SSI0193	Escherichia coli	6	21	7	20	ESBL
SSI0195	Escherichia coli	6	20	6	20	ESBL
SSI0204	Escherichia coli	6	20	6	20	ESBL
SSI0207-1	Escherichia coli	6	20	9	21	ESBL
SSI0308	Escherichia coli	6	23	6	25	ESBL
SSI0338	Escherichia coli	6	21	6	23	ESBL
SSI0436	Escherichia coli	6	24	6	25	ESBL
SSI0474	Escherichia coli	6	22	10	21	ESBL
SSI0479-2	Escherichia coli	6	21	6	23	ESBL
SSI0489	Escherichia coli	6	22	6	23	ESBL
SSI0535	Escherichia coli	6	20	6	20	ESBL
SSI0569-1	Escherichia coli	6	6	11	12	AMPC
SSI0573	Escherichia coli	6	24	6	25	ESBL
SSI0582	Escherichia coli	6	19	6	20	ESBL
SSI1125-1	Escherichia coli	6	22	6	23	ESBL
SSI1150-1	Escherichia coli	6	20	6	20	ESBL
SSI1150-2	Escherichia coli	6	6	11	12	AMPC
SSI1151	Escherichia coli	6	22	6	23	ESBL
SSI1153-A	Escherichia coli	6	20	6	20	ESBL
SSI1156-A	Escherichia coli	6	6	11	12	AMPC
AMR088-1	Klebsiella oxytoca	6	21	7	20	ESBL
AMR209	Klebsiella oxytoca	6	20	6	20	ESBL
AMR231	Klebsiella oxytoca	6	20	9	21	ESBL
AMRs051	Klebsiella oxytoca	6	23	6	25	ESBL
AMRs150	Klebsiella oxytoca	6	21	6	23	ESBL
NSP039	Klebsiella oxytoca	6	24	6	25	ESBL
NSP074	Klebsiella oxytoca	6	22	10	21	ESBL
NSP118-2	Klebsiella oxytoca	6	21	6	23	ESBL
SSI0599-2	Klebsiella oxytoca	6	23	6	24	ESBL
AMR011	Klebsiella pneumoniae	6	20	6	19	ESBL
AMR027-2	Klebsiella pneumoniae	6	22	6	23	ESBL
AMR052-1	Klebsiella pneumoniae	6	20	6	20	ESBL
AMR054	Klebsiella pneumoniae	6	6	11	12	AMPC
AMR055	Klebsiella pneumoniae	6	24	6	25	ESBL
AMR063-1	Klebsiella pneumoniae	6	19	6	20	ESBL
AMR079	Klebsiella pneumoniae	6	19	6	18	ESBL
AMR102	Klebsiella pneumoniae	6	18	6	18	ESBL
AMR107-2	Klebsiella pneumoniae	6	20	6	21	ESBL
AMR124	Klebsiella pneumoniae	6	14	6	17	ESBL
AMR170	Klebsiella pneumoniae	6	22	6	21	ESBL
AMR212-2	Klebsiella pneumoniae	6	8	6	11	ESBL & AMPC
AMR222	Klebsiella pneumoniae	6	6	6	6	Equivocal	Equivocal further work requiredn - consider presence of carbapenemase using D73C
AMR234	Klebsiella pneumoniae	6	17	6	16	ESBL
AMR235	Klebsiella pneumoniae	6	19	6	18	ESBL
AMR246	Klebsiella pneumoniae	6	19	6	18	ESBL
AMR280	Klebsiella pneumoniae	6	6	6	12	ESBL & AMPC
AMR313	Klebsiella pneumoniae	6	17	6	18	ESBL
AMR362	Klebsiella pneumoniae	6	18	6	19	ESBL
AMR363	Klebsiella pneumoniae	6	21	6	20	ESBL
AMR364-2	Klebsiella pneumoniae	6	18	6	17	ESBL
AMR373	Klebsiella pneumoniae	6	16	6	17	ESBL
AMR379-2	Klebsiella pneumoniae	6	20	6	19	ESBL
AMR391	Klebsiella pneumoniae	6	16	6	15	ESBL
AMR392-2	Klebsiella pneumoniae	6	16	6	15	ESBL
AMR399	Klebsiella pneumoniae	6	21	6	19	ESBL
AMR402	Klebsiella pneumoniae	6	16	6	17	ESBL
AMR409	Klebsiella pneumoniae	6	17	6	16	ESBL
AMR438	Klebsiella pneumoniae	6	19	6	19	ESBL
AMR480-2	Klebsiella pneumoniae	6	17	6	18	ESBL
AMR485	Klebsiella pneumoniae	6	18	6	19	ESBL
AMRs005-1	Klebsiella pneumoniae	6	21	6	22	ESBL
AMRs007-2	Klebsiella pneumoniae	6	18	6	18	ESBL
AMRs008	Klebsiella pneumoniae	6	18	6	17	ESBL
AMRs018-2	Klebsiella pneumoniae	6	22	6	23	ESBL
AMRs026-2	Klebsiella pneumoniae	6	23	6	24	ESBL
AMRs029	Klebsiella pneumoniae	6	21	6	23	ESBL
AMRs036	Klebsiella pneumoniae	6	8	6	11	ESBL & AMPC
AMRs038	Klebsiella pneumoniae	6	17	6	16	ESBL
AMRs039-1	Klebsiella pneumoniae	6	21	6	22	ESBL
AMRs047-2	Klebsiella pneumoniae	6	17	6	17	ESBL
AMRs062	Klebsiella pneumoniae	6	22	6	23	ESBL
AMRs064	Klebsiella pneumoniae	6	18	6	17	ESBL
AMRs065-2	Klebsiella pneumoniae	6	21	6	20	ESBL
AMRs067	Klebsiella pneumoniae	6	19	6	19	ESBL
AMRs087-2	Klebsiella pneumoniae	6	21	6	22	ESBL
AMRs089	Klebsiella pneumoniae	6	21	6	22	ESBL
AMRs094	Klebsiella pneumoniae	6	22	6	23	ESBL
AMRs104	Klebsiella pneumoniae	6	16	6	16	ESBL
AMRs106	Klebsiella pneumoniae	6	22	6	26	ESBL
AMRs118	Klebsiella pneumoniae	6	19	6	18	ESBL
AMRs120	Klebsiella pneumoniae	6	6	6	14	ESBL & AMPC
AMRs121	Klebsiella pneumoniae	6	17	6	18	ESBL
AMRs122	Klebsiella pneumoniae	6	18	6	19	ESBL
AMRs123-2	Klebsiella pneumoniae	6	18	6	17	ESBL
AMRs131	Klebsiella pneumoniae	6	23	6	24	ESBL
AMRs132-1	Klebsiella pneumoniae	6	6	6	6	Equivocal	Equivocal further work requiredn - consider presence of carbapenemase using D73C
AMRs142	Klebsiella pneumoniae	6	19	6	19	ESBL
AMRs143	Klebsiella pneumoniae	6	17	6	16	ESBL
AMRs147	Klebsiella pneumoniae	6	23	6	22	ESBL
AMRs151	Klebsiella pneumoniae	6	18	6	17	ESBL
AMRs156-1	Klebsiella pneumoniae	6	23	6	24	ESBL
AMRs165	Klebsiella pneumoniae	6	22	6	21	ESBL
AMRs167	Klebsiella pneumoniae	6	18	6	19	ESBL
AMRs168	Klebsiella pneumoniae	6	21	6	23	ESBL
AMRs177	Klebsiella pneumoniae	6	21	6	20	ESBL
AMRs178-2	Klebsiella pneumoniae	6	22	6	21	ESBL
AMRs187	Klebsiella pneumoniae	6	22	6	21	ESBL
AMRs189	Klebsiella pneumoniae	6	18	6	18	ESBL
AMRs190	Klebsiella pneumoniae	6	18	6	17	ESBL
AMRs194	Klebsiella pneumoniae	6	21	6	20	ESBL
AMRs203	Klebsiella pneumoniae	6	17	6	16	ESBL
AMRs214	Klebsiella pneumoniae	6	19	6	18	ESBL
AMRs221-2	Klebsiella pneumoniae	6	6	11	11	AMPC
AMRs226	Klebsiella pneumoniae	6	16	6	17	ESBL
AMRs233	Klebsiella pneumoniae	6	22	6	21	ESBL
AMRs235	Klebsiella pneumoniae	22	23	26	24	ESBL
AMRs250	Klebsiella pneumoniae	6	22	6	21	ESBL
AMRs270	Klebsiella pneumoniae	6	20	6	20	ESBL
NSP007	Klebsiella pneumoniae	6	14	6	15	ESBL
NSP019	Klebsiella pneumoniae	6	21	6	22	ESBL
NSP020	Klebsiella pneumoniae	6	23	6	21	ESBL
NSP031	Klebsiella pneumoniae	6	22	6	21	ESBL
NSP043	Klebsiella pneumoniae	6	6	6	8	Negative
NSP047	Klebsiella pneumoniae	6	20	6	20	ESBL
NSP050	Klebsiella pneumoniae	6	19	6	20	ESBL
NSP053	Klebsiella pneumoniae	6	17	6	18	ESBL
NSP058	Klebsiella pneumoniae	6	16	6	17	ESBL
NSP063-1	Klebsiella pneumoniae	6	22	6	21	ESBL
NSP064-1	Klebsiella pneumoniae	6	19	6	21	ESBL
NSP069	Klebsiella pneumoniae	6	17	6	16	ESBL
NSP071	Klebsiella pneumoniae	6	18	6	18	ESBL
NSP084	Klebsiella pneumoniae	6	18	6	16	ESBL
NSP092-1	Klebsiella pneumoniae	6	22	6	21	ESBL
NSP103-1	Klebsiella pneumoniae	6	22	6	23	ESBL
NSP109	Klebsiella pneumoniae	6	20	6	19	ESBL
NSP136	Klebsiella pneumoniae	6	15	6	16	ESBL
NSP156-2	Klebsiella pneumoniae	6	19	6	18	ESBL
NSP301-2	Klebsiella pneumoniae	6	6	6	12	ESBL & AMPC
NSP392-2	Klebsiella pneumoniae	6	22	6	21	ESBL
NSP400-2	Klebsiella pneumoniae	6	16	6	17	ESBL
NSP485	Klebsiella pneumoniae	6	19	6	21	ESBL
RTI014	Klebsiella pneumoniae	6	26	8	25	ESBL
RTI026-2	Klebsiella pneumoniae	6	16	6	17	ESBL
RTI030	Klebsiella pneumoniae	6	6	6	6	Equivocal	Equivocal further work requiredn - consider presence of carbapenemase using D73C
RTI055	Klebsiella pneumoniae	6	21	6	23	ESBL
RTI062	Klebsiella pneumoniae	6	21	6	23	ESBL
RTI086-1	Klebsiella pneumoniae	6	26	8	25	ESBL
RTI105-1	Klebsiella pneumoniae	6	16	6	17	ESBL
SSI0004-2	Klebsiella pneumoniae	6	13	6	12	ESBL
SSI0006	Klebsiella pneumoniae	6	6	6	6	Equivocal	Equivocal further work requiredn - consider presence of carbapenemase using D73C
SSI0059	Klebsiella pneumoniae	6	20	6	20	ESBL
SSI0085-2	Klebsiella pneumoniae	6	17	6	18	ESBL
SSI0108	Klebsiella pneumoniae	6	20	6	19	ESBL
SSI0151-3	Klebsiella pneumoniae	6	22	6	21	ESBL
SSI0276	Klebsiella pneumoniae	6	19	6	20	ESBL
SSI0284-2	Klebsiella pneumoniae	6	6	6	6	Equivocal	Equivocal further work requiredn - consider presence of carbapenemase using D73C
SSI0286	Klebsiella pneumoniae	6	20	6	20	ESBL
SSI0361-2	Klebsiella pneumoniae	6	19	6	18	ESBL
SSI0402-1	Klebsiella pneumoniae	6	18	6	17	ESBL
SSI0408-2	Klebsiella pneumoniae	6	17	6	17	ESBL
SSI0481	Klebsiella pneumoniae	6	6	6	6	Equivocal	Equivocal further work requiredn - consider presence of carbapenemase using D73C
SSI0551-1	Klebsiella pneumoniae	6	22	6	21	ESBL
SSI0564-3	Klebsiella pneumoniae	6	18	6	19	ESBL
SSI0565	Klebsiella pneumoniae	6	18	6	19	ESBL
SSI0582-2	Klebsiella pneumoniae	6	21	6	20	ESBL
SSI0591-2	Klebsiella pneumoniae	6	6	6	6	Equivocal	Equivocal further work requiredn - consider presence of carbapenemase using D73C
SSI0603	Klebsiella pneumoniae	6	18	6	18	ESBL
SSI0851-1	Klebsiella pneumoniae	6	18	6	17	ESBL
SSI0866-1	Klebsiella pneumoniae	6	21	6	22	ESBL
SSI1026	Klebsiella pneumoniae	6	17	6	17	ESBL
SSI1037	Klebsiella pneumoniae	6	21	6	20	ESBL
SSI1055-2	Klebsiella pneumoniae	6	6	6	6	Equivocal	Equivocal further work requiredn - consider presence of carbapenemase using D73C
SSI1068	Klebsiella pneumoniae	6	18	6	20	ESBL
SSI1131	Klebsiella pneumoniae	6	19	6	18	ESBL
SSI1132	Klebsiella pneumoniae	6	19	6	19	ESBL
SSI1150-1	Klebsiella pneumoniae	6	22	6	21	ESBL
NSP081	Klebsiella variicola	6	6	6	12	ESBL & AMPC
AMR161	Klebsiella variicola	6	6	6	7	Negative
RTI034-1	Klebsiella variicola	6	6	6	12	ESBL & AMPC
AMR162	Klebsiella variicola	6	6	6	6	Equivocal	Equivocal further work requiredn - consider presence of carbapenemase using D73C
AMR211	Klebsiella variicola	6	19	6	18	ESBL
AMR268-2	Klebsiella variicola	6	22	6	21	ESBL
AMR321	Klebsiella variicola	6	18	6	20	ESBL
AMR433	Klebsiella variicola	6	6	6	7	Negative
AMR450	Klebsiella variicola	6	17	6	16	ESBL
AMR452	Klebsiella variicola	6	6	6	14	ESBL & AMPC
AMR453	Klebsiella variicola	6	6	6	18	ESBL & AMPC
AMR455-1	Klebsiella variicola	6	21	6	20	ESBL
AMRs035	Klebsiella variicola	6	9	6	11	ESBL & AMPC
AMRs197	Klebsiella variicola	6	24	6	23	ESBL
NSP092-2	Klebsiella variicola	6	21	6	22	ESBL
NSP093	Klebsiella variicola	6	20	6	21	ESBL
NSP104	Klebsiella variicola	6	19	6	18	ESBL
NSP106-1	Klebsiella variicola	6	20	6	21	ESBL
NSP146	Klebsiella variicola	6	24	6	23	ESBL
NSP211	Klebsiella variicola	6	24	6	23	ESBL
SSI0486-1	Klebsiella variicola	6	21	6	22	ESBL
SSI0588	Leclercia adecarboxylata	6	20	6	21	ESBL
SSI0609-2	Leclercia adecarboxylata	6	19	6	18	ESBL
AMR156	Morganella morganii	6	25	6	26	ESBL
AMRs227	Morganella morganii	6	22	6	25	ESBL
AMRs287-1	Morganella morganii	6	19	6	18	ESBL
SSI0271-1	Morganella morganii	6	28	6	31	ESBL
SSI0402-2	Morganella morganii	6	23	6	25	ESBL
AMR103	Myroides odoratimimus	8	9	19	18	AMPC
AMRs199	Myroides odoratimimus	6	25	6	26	ESBL
AMR047-1	Proteus mirabilis	6	21	6	22	ESBL
AMR290-2	Proteus mirabilis	6	20	6	21	ESBL
AMRs025-2	Proteus mirabilis	6	19	6	18	ESBL
AMRs028-2	Proteus mirabilis	6	27	10	26	ESBL
AMRs031-2	Proteus mirabilis	6	20	6	21	ESBL
AMRs032-2	Proteus mirabilis	6	19	6	18	ESBL
AMRs040-1	Proteus mirabilis	11	23	15	24	ESBL
AMRs041-1	Proteus mirabilis	6	25	6	26	ESBL
AMRs047-1	Proteus mirabilis	6	25	9	27	ESBL
AMRs292	Proteus mirabilis	12	28	16	27	ESBL
AMRs293	Proteus mirabilis	11	26	15	27	ESBL
RTI019	Proteus mirabilis	6	21	6	22	ESBL
RTI020-1	Proteus mirabilis	6	20	6	21	ESBL
RTI036-2	Proteus mirabilis	6	19	6	18	ESBL
RTI037-2	Proteus mirabilis	6	27	10	26	ESBL
RTI039	Proteus mirabilis	6	20	6	21	ESBL
RTI045	Proteus mirabilis	6	19	6	18	ESBL
RTI060	Proteus mirabilis	11	23	15	24	ESBL
RTI067-2	Proteus mirabilis	6	25	9	27	ESBL
RTI080-2	Proteus mirabilis	6	28	9	30	ESBL
RTI083	Proteus mirabilis	6	19	6	18	ESBL
RTI087-2	Proteus mirabilis	11	23	15	24	ESBL
RTI095	Proteus mirabilis	6	25	6	26	ESBL
SSI0014	Proteus mirabilis	6	25	9	27	ESBL
SSI0191	Proteus mirabilis	12	28	16	27	ESBL
SSI0365	Proteus mirabilis	11	26	15	27	ESBL
SSI0493-3	Proteus mirabilis	6	21	6	22	ESBL
SSI0504-2	Proteus mirabilis	6	25	9	27	ESBL
SSI0518-2	Proteus mirabilis	6	25	6	26	ESBL
SSI0551	Proteus mirabilis	11	23	15	24	ESBL
SSI0872-1	Proteus mirabilis	6	25	9	27	ESBL
SSI1055-1	Proteus mirabilis	6	28	9	30	ESBL
AMRs274	Proteus vulgaris	6	19	6	18	ESBL
SSI0591-1	Proteus vulgaris	11	23	15	24	ESBL
AMR466	Providencia stuartii	6	6	8	14	ESBL & AMPC
AMR255-1	Pseudomonas aeruginosa	6	6	6	6	Equivocal	Equivocal further work requiredn - consider presence of carbapenemase using D73C
AMR270	Pseudomonas aeruginosa	6	6	6	6	Equivocal	Equivocal further work requiredn - consider presence of carbapenemase using D73C
AMR279-1	Pseudomonas aeruginosa	6	6	6	6	Equivocal	Equivocal further work requiredn - consider presence of carbapenemase using D73C
AMR355	Pseudomonas aeruginosa	6	6	6	6	Equivocal	Equivocal further work requiredn - consider presence of carbapenemase using D73C
AMR364-1	Pseudomonas aeruginosa	6	6	6	6	Equivocal	Equivocal further work requiredn - consider presence of carbapenemase using D73C
AMR400-1	Pseudomonas aeruginosa	6	6	6	6	Equivocal	Equivocal further work requiredn - consider presence of carbapenemase using D73C
AMR405	Pseudomonas aeruginosa	6	6	6	6	Equivocal	Equivocal further work requiredn - consider presence of carbapenemase using D73C
AMRs041-2	Pseudomonas aeruginosa	6	6	6	6	Equivocal	Equivocal further work requiredn - consider presence of carbapenemase using D73C
AMRs113	Pseudomonas aeruginosa	6	6	6	6	Equivocal	Equivocal further work requiredn - consider presence of carbapenemase using D73C
AMRs126	Pseudomonas aeruginosa	6	6	6	6	Equivocal	Equivocal further work requiredn - consider presence of carbapenemase using D73C
AMRs211	Pseudomonas aeruginosa	6	6	6	6	Equivocal	Equivocal further work requiredn - consider presence of carbapenemase using D73C
AMRs230	Pseudomonas aeruginosa	6	6	6	6	Equivocal	Equivocal further work requiredn - consider presence of carbapenemase using D73C
AMRs291	Pseudomonas aeruginosa	6	6	6	6	Equivocal	Equivocal further work requiredn - consider presence of carbapenemase using D73C
NSP115-1	Pseudomonas aeruginosa	6	6	6	6	Equivocal	Equivocal further work requiredn - consider presence of carbapenemase using D73C
NSP400-1	Pseudomonas aeruginosa	6	6	6	6	Equivocal	Equivocal further work requiredn - consider presence of carbapenemase using D73C
RTI024	Pseudomonas aeruginosa	6	6	6	6	Equivocal	Equivocal further work requiredn - consider presence of carbapenemase using D73C
RTI026-2	Pseudomonas aeruginosa	6	6	6	6	Equivocal	Equivocal further work requiredn - consider presence of carbapenemase using D73C
RTI032	Pseudomonas aeruginosa	6	6	6	6	Equivocal	Equivocal further work requiredn - consider presence of carbapenemase using D73C
RTI040	Pseudomonas aeruginosa	6	6	6	6	Equivocal	Equivocal further work requiredn - consider presence of carbapenemase using D73C
RTI056-2	Pseudomonas aeruginosa	6	6	6	6	Equivocal	Equivocal further work requiredn - consider presence of carbapenemase using D73C
RTI076	Pseudomonas aeruginosa	6	6	6	6	Equivocal	Equivocal further work requiredn - consider presence of carbapenemase using D73C
RTI077-1	Pseudomonas aeruginosa	6	23	8	26	ESBL
RTI079	Pseudomonas aeruginosa	6	6	6	6	Equivocal	Equivocal further work requiredn - consider presence of carbapenemase using D73C
RTI086-2	Pseudomonas aeruginosa	6	6	6	6	Equivocal	Equivocal further work requiredn - consider presence of carbapenemase using D73C
SSI0113	Pseudomonas aeruginosa	6	6	6	6	Equivocal	Equivocal further work requiredn - consider presence of carbapenemase using D73C
SSI0133	Pseudomonas aeruginosa	6	6	6	6	Equivocal	Equivocal further work requiredn - consider presence of carbapenemase using D73C
SSI0276	Pseudomonas aeruginosa	6	6	6	6	Equivocal	Equivocal further work requiredn - consider presence of carbapenemase using D73C
SSI0468	Pseudomonas aeruginosa	6	6	6	6	Equivocal	Equivocal further work requiredn - consider presence of carbapenemase using D73C
SSI0485-1	Pseudomonas aeruginosa	6	6	6	6	Equivocal	Equivocal further work requiredn - consider presence of carbapenemase using D73C
SSI0491	Pseudomonas aeruginosa	6	6	6	6	Equivocal	Equivocal further work requiredn - consider presence of carbapenemase using D73C
SSI0493-2	Pseudomonas aeruginosa	6	6	6	6	Equivocal	Equivocal further work requiredn - consider presence of carbapenemase using D73C
SSI0496	Pseudomonas aeruginosa	6	6	6	6	Equivocal	Equivocal further work requiredn - consider presence of carbapenemase using D73C
SSI0547-2	Pseudomonas aeruginosa	6	6	6	6	Equivocal	Equivocal further work requiredn - consider presence of carbapenemase using D73C
SSI0549	Pseudomonas aeruginosa	6	6	6	6	Equivocal	Equivocal further work requiredn - consider presence of carbapenemase using D73C
SSI0560	Pseudomonas aeruginosa	6	6	6	6	Equivocal	Equivocal further work requiredn - consider presence of carbapenemase using D73C
SSI0561	Pseudomonas aeruginosa	6	6	6	6	Equivocal	Equivocal further work requiredn - consider presence of carbapenemase using D73C
SSI0609-2	Pseudomonas aeruginosa	6	6	6	6	Equivocal	Equivocal further work requiredn - consider presence of carbapenemase using D73C
SSI1012	Pseudomonas aeruginosa	6	6	6	6	Equivocal	Equivocal further work requiredn - consider presence of carbapenemase using D73C
SSI1022	Pseudomonas aeruginosa	6	6	6	6	Equivocal	Equivocal further work requiredn - consider presence of carbapenemase using D73C
SSI1046	Pseudomonas aeruginosa	6	6	6	6	Equivocal	Equivocal further work requiredn - consider presence of carbapenemase using D73C
SSI1050	Pseudomonas aeruginosa	6	6	6	6	Equivocal	Equivocal further work requiredn - consider presence of carbapenemase using D73C
SSI1097-2	Pseudomonas aeruginosa	6	6	6	6	Equivocal	Equivocal further work requiredn - consider presence of carbapenemase using D73C
SSI1154	Pseudomonas aeruginosa	6	6	6	6	Equivocal	Equivocal further work requiredn - consider presence of carbapenemase using D73C
AMR335	Pseudomonas spp	6	16	6	17	ESBL
SSI0486-2	Pseudomonas spp	6	23	6	24	ESBL
SSI024	Pseudomonas spp	6	6	6	6	Equivocal	Equivocal further work requiredn - consider presence of carbapenemase using D73C
SSI044	Pseudomonas spp	6	6	6	6	Equivocal	Equivocal further work requiredn - consider presence of carbapenemase using D73C
AMR428	Serratia marcescens	6	23	6	24	ESBL
AMR436	Serratia marcescens	6	25	9	27	ESBL
AMR439	Serratia marcescens	6	28	6	27	ESBL
AMRs262	Serratia marcescens	6	16	6	20	ESBL
NSP015-1	Serratia marcescens	6	18	6	17	ESBL
NSP022	Serratia marcescens	6	16	6	17	ESBL
NSP024	Serratia marcescens	6	16	6	17	ESBL
NSP026	Serratia marcescens	6	17	6	18	ESBL
NSP040	Serratia marcescens	6	16	6	19	ESBL
NSP042	Serratia marcescens	6	14	6	15	ESBL
NSP051	Serratia marcescens	6	16	6	20	ESBL
NSP060	Serratia marcescens	6	16	6	17	ESBL
NSP080	Serratia marcescens	6	16	6	20	ESBL
SSI0574	Serratia marcescens	6	15	6	17	ESBL
AMRs117-2	Stenotrophomonas maltophilia	6	6	6	6	Equivocal	Equivocal further work requiredn - consider presence of carbapenemase using D73C
SSI0582-1	Stenotrophomonas maltophilia	6	6	6	6	Equivocal	Equivocal further work requiredn - consider presence of carbapenemase using D73C

## Sheet: MIC values
	MIC value for Meropenem	Frequency
	0.004	1
	0.012	1
	0.047	1
	0.75	3
	1	15
	1.5	6
	2	1
	4	20
	6	17
	8	7
	12	4
	16	6
	≥ 32	51
	MIC value for Ertapenem	Frequency
	0.004	0
	0.012	0
	0.047	0
	0.75	0
	1	0
	2	0
	3	2
	4	7
	6	4
	8	2
	12	1
	24	1
	≥ 32	7

## Sheet: PCR result summary
Bacteria	Carbapenem resistance genes	Resistance strains % (n)
	OXA-51	38.3 (41)
	VIM + OXA-51	12.2 (13)
	NDM + OXA-51 + OXA-23	7.5 (8)
Acinetobacter baumannii complex	NDM + OXA-51 + OXA-58	4.7 (5)
(n = 81)	NDM + OXA-51 + VIM	4.7 (5)
	NDM + OXA-51	2.8 (3)
	NDM + OXA-51 + OXA-58 + VIM	0.9 (1)
	NDM + OXA-23	0.9 (1)
	OXA-51 + OXA-23	0.9 (1)
	VIM + OXA-51 + OXA-58	1.9 (2)
	NDM + KPCu	0.9 (1)
Acinetobacter haemolyticus (n = 1)	NDM + OXA-23	0.9 (1)
Enterobacter cloacae (n = 2)	KPC42	1.9 (2)
	NDM	4.7 (5)
E. coli (n = 8)	OXA-48	1.9 (2)
	NDM + OXA-48	0.9 (1)
	KPC42	4.7 (5)
Klebsiella pneumoniae (n = 10)	KPC42 + NDM	2.8 (3)
	KPC42 + VIM	1.9 (2)
	KPC42 + VIM	1.9 (2)
Klebsiella variicola (n = 3)	NDM + VIM	0.9 (1)
Pseudomonas aeruginosa (n = 1)	NDM	0.9 (1)
Pseudomonas mendocina (n = 1)	NDM	0.9 (1)
Pseudomonas aeruginosa (n = 41)	-	38.3 (41)
Pseudomonas mendocina (n = 1)	-	1.1 (1)
Acinetobacter species (n = 1)	-	1.1 (1)
Enterobacter cloacae (n = 1)	-	2.1 (1)
Acinetobacter pittii (n= 4)	-	4.2 (4)
